# Supplementary material for: Elucidating the mechanism by which synthetic helper peptides sensitize Pseudomonas aeruginosa to multiple antibiotics
Source: PLoS Pathog. 2021 Sep 3;17(9):e1009909. doi: 10.1371/journal.ppat.1009909 (PMC8445441; doi:10.1371/journal.ppat.1009909)
Supplement: S2 Table — Genes that displayed different expression under the treatment of D-11 (A), AZM (B) or D-11 and AZM combination (C) in comparison to the untreatment. (XLS) [file ppat.1009909.s009.xls]

## Sheet: S2A Table
Name	Fold	log2FC	P-value	Function
PA1559	79.7	6.32	3.2e-105	hypothetical protein
PA1797	76.3	6.25	4e-148	hypothetical protein
PA1560	69	6.11	2.7e-118	hypothetical protein
PA2358	29.5	4.88	3.6e-59	hypothetical protein
arnB	26.9	4.75	4.8e-73	ArnB
arnC	26.5	4.73	2.3e-114	ArnC
PA4774	26.5	4.73	4.7e-69	hypothetical protein
arnA	22.8	4.51	2.3e-78	ArnA
PA2655	22.3	4.48	8e-69	hypothetical protein
PA3559	22	4.46	4.6e-70	probable nucleotide sugar dehydrogenase
arnD	20.3	4.34	5.3e-67	ArnD
arnF	19.9	4.31	4.5e-43	ArnF
PA4775	18.8	4.23	2.8e-88	hypothetical protein
pmrB	17.2	4.1	1.7e-88	PmrB: two-component regulator system signal sensor kinase PmrB
pmrA	17.2	4.1	2.6e-81	PmrA: two-component regulator system response regulator PmrA
PA4773	16.9	4.08	2.1e-66	hypothetical protein
PA3188	16.1	4.01	4e-49	probable permease of ABC sugar transporter
arnT	14.6	3.87	1.1e-87	inner membrane L-Ara4N transferase ArnT
PA3189	13	3.7	3.3e-55	probable permease of ABC sugar transporter
arnE	12.9	3.69	1.7e-49	ArnE
PA2018	12	3.59	2e-59	Resistance-Nodulation-Cell Division (RND) multidrug efflux transporter
PA3187	11.9	3.57	1.1e-74	probable ATP-binding component of ABC transporter
PA2019	10.6	3.41	5.1e-53	Resistance-Nodulation-Cell Division (RND) multidrug efflux membrane fusion protein precursor
PA1216	10.6	3.41	9.8e-53	hypothetical protein
rsmZ	9.4	3.24	3e-06	regulatory RNA RsmZ
oprB	9.3	3.22	3.2e-57	Glucose/carbohydrate outer membrane porin OprB precursor
PA3190	9.2	3.2	4.7e-50	probable binding protein component of ABC sugar transporter
PA1217	7.9	2.98	1.7e-45	probable 2-isopropylmalate synthase
PA1218	7.7	2.95	2.3e-36	hypothetical protein
PA1215	7.7	2.95	9.5e-36	hypothetical protein
rsmY	7.5	2.91	8e-08	regulatory RNA RsmY
PA2506	6.5	2.71	0.0012	hypothetical protein
PA3031.1	6.4	2.69	0.0028	tRNA-Pro
PA1213	6.4	2.68	1.6e-18	hypothetical protein
PA2291	5.8	2.54	2.3e-42	probable glucose-sensitive porin
PA4782	5.5	2.47	5.5e-21	hypothetical protein
PA5212	5.2	2.37	2.3e-15	hypothetical protein
PA2939	5.1	2.36	3.6e-30	probable aminopeptidase
mgtE	4.8	2.27	1.6e-23	probable Mg transporter MgtE
PA3205	4.8	2.26	5.6e-32	hypothetical protein
PA1212	4.5	2.18	1.8e-11	probable major facilitator superfamily (MFS) transporter
lecB	4.5	2.16	1.4e-29	fucose-binding lectin PA-IIL
PA2937	4.5	2.16	8.3e-16	hypothetical protein
PA1220	4.4	2.12	1e-13	hypothetical protein
PA2287	4.3	2.11	0.00031	hypothetical protein
PA2066	4.3	2.1	2e-15	hypothetical protein
PA5460	4.2	2.08	4.3e-06	hypothetical protein
PA2069	4.2	2.07	1.1e-22	probable carbamoyl transferase
PA2020	4.2	2.06	1.1e-16	probable transcriptional regulator
pqqA	4.1	2.04	8.5e-11	pyrroloquinoline quinone biosynthesis protein A
PA4517	4.1	2.02	1e-19	conserved hypothetical protein
mgtA	4	2	2.1e-17	Mg(2+) transport ATPase, P-type 2
PA1214	4	1.99	2.4e-13	hypothetical protein
PA2486	4	1.99	4.7e-14	hypothetical protein
phzD1	3.9	1.97	2.8e-19	phenazine biosynthesis protein PhzD
rmf	3.9	1.95	1.7e-16	ribosome modulation factor
PA2068	3.8	1.92	5.6e-16	probable major facilitator superfamily (MFS) transporter
PA1323	3.7	1.9	1.8e-08	hypothetical protein
aprA	3.7	1.89	1.2e-16	alkaline metalloproteinase precursor
PA1168	3.7	1.89	1.3e-10	hypothetical protein
PA2067	3.7	1.88	3.6e-08	probable hydrolase
PA4028	3.7	1.87	0.0031	hypothetical protein
PA1221	3.6	1.87	5.4e-13	hypothetical protein
PA1324.1	3.6	1.86	0.0066	P9
cpo	3.6	1.85	2.1e-15	chloroperoxidase precursor
phzD2	3.5	1.82	1.2e-15	phenazine biosynthesis protein PhzD
PA1784	3.5	1.82	1.3e-16	hypothetical protein
osmC	3.5	1.79	2.5e-14	osmotically inducible protein OsmC
PA3451	3.5	1.79	1.1e-08	hypothetical protein
cueR	3.4	1.77	9.9e-16	CueR
lptF	3.4	1.77	2.7e-17	Lipotoxon F, LptF
phzG2	3.4	1.76	3.7e-21	probable pyridoxamine 5'-phosphate oxidase
osmE	3.4	1.76	8.4e-21	osmotically inducible lipoprotein OsmE
phzF2	3.4	1.75	9.5e-23	probable phenazine biosynthesis protein
PA2107	3.4	1.75	0.0055	hypothetical protein
PA1471	3.3	1.74	7.4e-08	hypothetical protein
phzF1	3.3	1.73	1.1e-21	probable phenazine biosynthesis protein
phzG1	3.3	1.72	7.1e-20	probable pyridoxamine 5'-phosphate oxidase
PA0671	3.3	1.71	3.5e-05	hypothetical protein
PA4880	3.3	1.71	1.2e-13	probable bacterioferritin
pfpI	3.2	1.68	2.2e-13	protease PfpI
chiC	3.2	1.68	8.5e-21	chitinase
PA1887	3.2	1.68	8.6e-11	hypothetical protein
PA2799	3.1	1.65	5.7e-08	hypothetical protein
PA2174	3.1	1.64	4.4e-09	hypothetical protein
mmsB	3.1	1.63	1e-11	3-hydroxyisobutyrate dehydrogenase
PA3577	3.1	1.62	0.005	hypothetical protein
PA4078	3.1	1.62	2.4e-14	probable nonribosomal peptide synthetase
PA3734	3.1	1.62	3.1e-11	hypothetical protein
msuD	3.1	1.62	2.5e-07	methanesulfonate sulfonatase MsuD
PA2171	3.1	1.62	4.6e-06	hypothetical protein
PA4650	3	1.61	0.00096	hypothetical protein
PA2159	3	1.6	1.8e-05	conserved hypothetical protein
PA1169	3	1.6	2.5e-18	probable lipoxygenase
lasB	3	1.59	2.7e-11	elastase LasB
PA0049	3	1.58	4.7e-17	hypothetical protein
PA2433	3	1.58	1.1e-07	hypothetical protein
phzC1	3	1.57	4.3e-17	phenazine biosynthesis protein PhzC
PA2415	2.9	1.56	0.00018	hypothetical protein
metK	2.9	1.56	2.4e-16	methionine adenosyltransferase
PA3780	2.9	1.56	0.0034	hypothetical protein
PA1219	2.9	1.55	0.00053	hypothetical protein
napC	2.9	1.54	2e-12	cytochrome c-type protein NapC
PA2354	2.9	1.54	1.4e-05	probable transcriptional regulator
PA2381	2.9	1.53	4.3e-09	hypothetical protein
PA2819.2	2.9	1.53	0.0045	tRNA-Gly
phzE2	2.9	1.52	1.9e-16	phenazine biosynthesis protein PhzE
phzC2	2.9	1.52	5e-17	phenazine biosynthesis protein PhzC
phzH	2.9	1.52	1.2e-11	potential phenazine-modifying enzyme
PA1895	2.9	1.51	9.9e-12	hypothetical protein
PA2699	2.9	1.51	5.8e-12	hypothetical protein
maiA	2.8	1.51	1.4e-10	maleylacetoacetate isomerase
phzE1	2.8	1.5	4.3e-16	phenazine biosynthesis protein PhzE
msuE	2.8	1.5	0.00037	NADH-dependent FMN reductase MsuE
ldh	2.8	1.48	2e-10	leucine dehydrogenase
PA3676	2.8	1.47	3e-14	probable Resistance-Nodulation-Cell Division (RND) efflux transporter
PA4781	2.8	1.47	3.2e-15	cyclic di-GMP phosphodiesterase
atoB	2.8	1.47	4.4e-14	acetyl-CoA acetyltransferase
ampDh3	2.8	1.46	4.1e-09	AmpDh3
lecA	2.7	1.45	9.2e-10	LecA
PA1892	2.7	1.45	1.9e-08	hypothetical protein
PA1782	2.7	1.44	1.5e-05	probable serine/threonine-protein kinase
PA3390	2.7	1.44	0.0015	hypothetical protein
pvcB	2.7	1.43	0.0019	paerucumarin biosynthesis protein PvcB
phzB2	2.7	1.43	3.4e-10	probable phenazine biosynthesis protein
coxA	2.7	1.42	2.9e-09	cytochrome c oxidase, subunit I
PA4139	2.7	1.42	2.1e-10	hypothetical protein
PA3415	2.7	1.42	5e-08	probable dihydrolipoamide acetyltransferase
napB	2.7	1.42	1e-07	cytochrome c-type protein NapB precursor
coIII	2.7	1.42	3.1e-08	cytochrome c oxidase, subunit III
PA0746	2.7	1.41	1.5e-11	probable acyl-CoA dehydrogenase
PA2022	2.7	1.41	1.6e-08	probable nucleotide sugar dehydrogenase
PA4171	2.6	1.4	1.7e-06	probable protease
mmsA	2.6	1.4	7.9e-16	methylmalonate-semialdehyde dehydrogenase
PA1894	2.6	1.39	5.1e-10	hypothetical protein
xdhA	2.6	1.39	2.4e-08	xanthine dehydrogenase
PA2024	2.6	1.39	2.5e-08	probable ring-cleaving dioxygenase
PA1930	2.6	1.38	5.7e-11	probable chemotaxis transducer
PA1932	2.6	1.38	0.00012	probable hydroxylase molybdopterin-containing subunit
PA0173	2.6	1.38	5.4e-07	probable methylesterase
PA1324	2.6	1.37	1.6e-12	hypothetical protein
PA3417	2.6	1.36	7.9e-07	probable pyruvate dehydrogenase E1 component, alpha subunit
PA2721	2.5	1.35	6e-06	hypothetical protein
nalC	2.5	1.33	1.2e-08	NalC
PA4140	2.5	1.33	1.5e-08	hypothetical protein
PA3416	2.5	1.33	3.2e-09	probable pyruvate dehydrogenase E1 component, beta chain
PA2441	2.5	1.33	2e-06	hypothetical protein
PA0744	2.5	1.32	1.7e-13	probable enoyl-CoA hydratase/isomerase
PA1353	2.5	1.32	8.7e-06	hypothetical protein
pagL	2.5	1.32	2.2e-09	Lipid A 3-O-deacylase
PA3819	2.5	1.31	4.5e-08	conserved hypothetical protein
PA3274	2.5	1.31	2e-06	hypothetical protein
PA3919	2.5	1.31	2e-11	conserved hypothetical protein
PA0585	2.5	1.31	8.7e-05	hypothetical protein
ambD	2.5	1.31	1.8e-13	AmbD
PA4739	2.5	1.3	4.6e-08	conserved hypothetical protein
PA2263	2.5	1.3	3.9e-06	probable 2-hydroxyacid dehydrogenase
PA0052	2.5	1.3	5.9e-08	hypothetical protein
PA2165	2.4	1.29	4.1e-05	probable glycogen synthase
PA2160	2.4	1.29	2.2e-06	probable glycosyl hydrolase
PA0587	2.4	1.29	2.7e-11	conserved hypothetical protein
PA0737	2.4	1.29	1.2e-07	hypothetical protein
phzS	2.4	1.28	3.2e-10	flavin-containing monooxygenase
PA1048	2.4	1.28	8.4e-13	probable outer membrane protein precursor
PA3691	2.4	1.28	3.1e-12	hypothetical protein
PA2565	2.4	1.27	1.2e-05	hypothetical protein
PA1874	2.4	1.27	2e-12	hypothetical protein
PA1914	2.4	1.27	2.1e-06	conserved hypothetical protein
PA2564	2.4	1.26	5.4e-07	hypothetical protein
PA3287	2.4	1.26	0.00021	conserved hypothetical protein
PA3891	2.4	1.26	9.4e-09	probable ATP-binding component of ABC transporter
PA3795	2.4	1.26	2.7e-11	probable oxidoreductase
PA0446	2.4	1.26	3.7e-08	conserved hypothetical protein
PA2167	2.4	1.26	2.2e-05	hypothetical protein
PA2414	2.4	1.25	1.4e-07	L-sorbosone dehydrogenase
PA2618	2.4	1.25	2.8e-07	hypothetical protein
PA0853	2.4	1.25	0.00014	probable oxidoreductase
aer2	2.4	1.25	2.6e-11	aerotaxis transducer Aer2
PA2566	2.4	1.24	6.5e-11	conserved hypothetical protein
PA0788	2.4	1.24	1.3e-09	hypothetical protein
PA0107	2.4	1.24	3.2e-05	conserved hypothetical protein
PA0547	2.3	1.23	7.3e-06	probable transcriptional regulator
PA5159	2.3	1.23	6.7e-07	multidrug resistance protein
fumC2	2.3	1.23	1.2e-08	fumarate hydratase
PA0329	2.3	1.23	4.3e-11	conserved hypothetical protein
PA1041	2.3	1.23	4.3e-11	probable outer membrane protein precursor
PA4881	2.3	1.22	0.01	hypothetical protein
PA0062	2.3	1.22	3.9e-08	hypothetical protein
tpbA	2.3	1.22	0.00023	protein tyrosine phosphatase TpbA
PA3723	2.3	1.22	1.5e-07	probable FMN oxidoreductase
PA2376	2.3	1.22	0.00014	probable transcriptional regulator
oprJ	2.3	1.21	1.9e-08	Multidrug efflux outer membrane protein OprJ precursor
ambC	2.3	1.21	6.2e-08	AmbC
PA2211	2.3	1.2	0.0011	conserved hypothetical protein
PA1106	2.3	1.2	9.3e-07	hypothetical protein
phzB1	2.3	1.2	3.7e-06	probable phenazine biosynthesis protein
PA3253	2.3	1.19	0.00053	probable permease of ABC transporter
PA2168	2.3	1.19	0.011	hypothetical protein
PA1728	2.3	1.19	3.2e-11	hypothetical protein
PA4573	2.3	1.19	4.5e-05	hypothetical protein
nosD	2.3	1.19	2.6e-08	NosD protein
PA0174	2.3	1.18	3.8e-05	conserved hypothetical protein
PA4298	2.3	1.18	0.00071	hypothetical protein
cynS	2.3	1.18	4.2e-05	cyanate lyase
PA4379	2.3	1.18	3.5e-07	conserved hypothetical protein
citA	2.3	1.18	7.5e-08	citrate transporter
PA2046	2.3	1.18	0.0066	hypothetical protein
algA	2.3	1.17	1.9e-08	phosphomannose isomerase / guanosine 5'-diphospho-D-mannose pyrophosphorylase
bdlA	2.3	1.17	5.6e-08	BdlA
napE	2.3	1.17	0.0025	periplasmic nitrate reductase protein NapE
PA3251	2.2	1.17	0.0011	hypothetical protein
PA3688	2.2	1.17	7.6e-10	hypothetical protein
PA1417	2.2	1.16	0.00014	probable decarboxylase
PA1289	2.2	1.16	6.8e-05	hypothetical protein
PA1602	2.2	1.16	0.00034	probable oxidoreductase
PA2553	2.2	1.16	1.6e-10	probable acyl-CoA thiolase
PA2816	2.2	1.16	0.00071	hypothetical protein
PA1135	2.2	1.16	3.2e-08	conserved hypothetical protein
napD	2.2	1.15	6.1e-07	NapD protein of periplasmic nitrate reductase
PA1266	2.2	1.15	0.0033	probable oxidoreductase
PA1349	2.2	1.15	0.0024	conserved hypothetical protein
PA2134	2.2	1.15	0.00051	hypothetical protein
PA5446	2.2	1.15	2.4e-05	hypothetical protein
xdhB	2.2	1.15	1.5e-08	xanthine dehydrogenase
ureD	2.2	1.15	0.0055	urease accessory protein
pvdG	2.2	1.15	0.0078	PvdG
PA0745	2.2	1.15	1.9e-07	probable enoyl-CoA hydratase/isomerase
PA3986	2.2	1.14	7.3e-07	hypothetical protein
PA2562	2.2	1.14	7e-05	hypothetical protein
PA3359	2.2	1.14	0.0016	hypothetical protein
PA3677	2.2	1.14	5.9e-06	probable Resistance-Nodulation-Cell Division (RND) efflux membrane fusion protein precursor
PA5157	2.2	1.14	0.00041	probable transcriptional regulator
PA0656	2.2	1.13	5.1e-08	probable HIT family protein
PA0586	2.2	1.13	1.1e-08	conserved hypothetical protein
coxB	2.2	1.12	7.8e-07	cytochrome c oxidase, subunit II
acnA	2.2	1.12	1.6e-07	aconitate hydratase 1
gcl	2.2	1.11	0.00012	glyoxylate carboligase
PA1211	2.2	1.11	0.0034	hypothetical protein
PA2176	2.2	1.11	0.00012	hypothetical protein
PA1507	2.2	1.11	3.1e-05	probable transporter
PA2072	2.1	1.1	2.2e-07	conserved hypothetical protein
fahA	2.1	1.1	3e-08	fumarylacetoacetase
PA3207	2.1	1.1	0.0038	hypothetical protein
hmgA	2.1	1.1	1.2e-08	homogentisate 1,2-dioxygenase
PA3568	2.1	1.1	6.6e-07	probable acetyl-coa synthetase
katE	2.1	1.1	0.00055	catalase HPII
PA3678	2.1	1.1	1.5e-07	probable transcriptional regulator
PA0924	2.1	1.09	4.7e-05	hypothetical protein
glpD	2.1	1.09	1.3e-05	glycerol-3-phosphate dehydrogenase
PA2635	2.1	1.09	0.0002	hypothetical protein
PA2154	2.1	1.09	0.0082	conserved hypothetical protein
PA0526	2.1	1.09	0.00054	hypothetical protein
soxD	2.1	1.09	0.0043	sarcosine oxidase delta subunit
PA0830	2.1	1.09	2e-07	hypothetical protein
PA2164	2.1	1.09	0.0011	probable glycosyl hydrolase
PA2525	2.1	1.08	1.3e-07	probable outer membrane protein precursor
PA2030	2.1	1.08	0.00059	hypothetical protein
phzM	2.1	1.08	9.9e-09	probable phenazine-specific methyltransferase
PA5099	2.1	1.08	0.00022	probable transporter
glcF	2.1	1.08	5.8e-05	glycolate oxidase subunit GlcF
PA1146	2.1	1.08	0.0068	probable iron-containing alcohol dehydrogenase
gcdH	2.1	1.08	1.8e-08	glutaryl-CoA dehydrogenase
PA5158	2.1	1.08	1.1e-05	probable outer membrane protein precursor
PA2355	2.1	1.07	0.0003	probable FMNH2-dependent monooxygenase
PA0269	2.1	1.06	5e-06	conserved hypothetical protein
PA4144	2.1	1.06	0.0004	probable outer membrane protein precursor
PA5219	2.1	1.06	0.00024	hypothetical protein
PA2006	2.1	1.06	1.5e-05	probable major facilitator superfamily (MFS) transporter
PA1414	2.1	1.06	5.4e-05	hypothetical protein
phzA2	2.1	1.06	8.5e-05	probable phenazine biosynthesis protein
PA2779	2.1	1.05	7.3e-06	hypothetical protein
narI	2.1	1.05	0.0029	respiratory nitrate reductase gamma chain
PA0366	2.1	1.05	7.8e-08	probable aldehyde dehydrogenase
PA0175	2.1	1.05	9.1e-07	probable chemotaxis protein methyltransferase
cynT	2.1	1.05	0.0012	carbonate dehydratase
PA2321	2.1	1.04	0.00033	gluconokinase
PA3602	2.1	1.04	8.5e-06	conserved hypothetical protein
PA3216	2.1	1.04	0.0015	hypothetical protein
PA2190	2.1	1.04	7.3e-05	conserved hypothetical protein
PA3962	2.1	1.04	0.00013	hypothetical protein
mtlD	2.1	1.04	0.0022	mannitol dehydrogenase
PA0743	2	1.03	3.5e-07	probable 3-hydroxyisobutyrate dehydrogenase
PA2471	2	1.03	0.0064	conserved hypothetical protein
PA1415	2	1.03	0.00022	hypothetical protein
PA3871	2	1.03	2e-05	probable peptidyl-prolyl cis-trans isomerase, PpiC-type
pcoA	2	1.03	0.00053	copper resistance protein A precursor
PA2815	2	1.02	1.5e-06	probable acyl-CoA dehydrogenase
PA2883	2	1.02	6.7e-06	hypothetical protein
PA0557	2	1.02	3.8e-05	hypothetical protein
PA3788	2	1.02	0.0014	hypothetical protein
PA2746	2	1.02	0.0081	hypothetical protein
PA1893	2	1.02	1.2e-05	hypothetical protein
PA1033	2	1.02	8.6e-05	probable glutathione S-transferase
napA	2	1.01	1e-08	periplasmic nitrate reductase protein NapA
rhlB	2	1.01	1.1e-07	rhamnosyltransferase chain B
PA2448	2	1.01	3.8e-06	hypothetical protein
PA2764	2	1.01	4.8e-06	hypothetical protein
PA1732	2	1.01	5.4e-06	conserved hypothetical protein
PA2188	2	1.01	0.005	probable alcohol dehydrogenase (Zn-dependent)
PA4819	2	1	0.0038	probable glycosyl transferase
rpoA	-2	-1	0.00014	DNA-directed RNA polymerase alpha chain
rplA	-2	-1.01	3.5e-05	50S ribosomal protein L1
PA3911	-2	-1.01	4.9e-06	conserved hypothetical protein
PA5001	-2	-1.01	7.2e-08	hypothetical protein
PA2973	-2	-1.01	1.3e-06	probable peptidase
PA4746	-2	-1.02	3.8e-05	conserved hypothetical protein
PA5264	-2	-1.02	2.6e-06	hypothetical protein
ccoQ2	-2	-1.02	4.4e-07	Cytochrome c oxidase, cbb3-type, CcoQ subunit
dksA	-2	-1.02	3.3e-07	suppressor protein DksA
PA3291	-2	-1.02	6.2e-05	hypothetical protein
wapR	-2	-1.02	1.4e-07	alpha-1,3-rhamnosyltransferase WapR
PA1035	-2	-1.03	8.2e-07	hypothetical protein
PA2036	-2	-1.03	0.00082	hypothetical protein
wzz	-2	-1.03	9.3e-05	O-antigen chain length regulator
folD	-2	-1.03	6.8e-08	5,10-methylene-tetrahydrofolate dehydrogenase / cyclohydrolase
PA4675	-2	-1.03	5.1e-09	probable TonB-dependent receptor
PA0921	-2	-1.04	0.0038	hypothetical protein
rplD	-2.1	-1.04	9.1e-06	50S ribosomal protein L4
pscC	-2.1	-1.04	2e-07	Type III secretion outer membrane protein PscC precursor
PA5440	-2.1	-1.04	1.8e-09	probable peptidase
atpG	-2.1	-1.04	4.9e-05	ATP synthase gamma chain
PA4421	-2.1	-1.04	3.2e-05	conserved hypothetical protein
PA2760	-2.1	-1.04	1e-06	probable outer membrane protein precursor
PA1668	-2.1	-1.04	2.4e-08	hypothetical protein
rpsL	-2.1	-1.04	1e-05	30S ribosomal protein S12
PA2460	-2.1	-1.05	0.0005	hypothetical protein
rplK	-2.1	-1.05	5e-05	50S ribosomal protein L11
tgt	-2.1	-1.05	4.8e-09	queuine tRNA-ribosyltransferase
birA	-2.1	-1.05	2.5e-07	BirA bifunctional protein
pilQ	-2.1	-1.05	3.8e-06	Type 4 fimbrial biogenesis outer membrane protein PilQ precursor
rhlI	-2.1	-1.06	1.4e-08	autoinducer synthesis protein RhlI
PA4276.1	-2.1	-1.06	0.0076	tRNA-Trp
oprC	-2.1	-1.06	6.3e-06	Putative copper transport outer membrane porin OprC precursor
PA1796.2	-2.1	-1.06	0.0015	tRNA-His
PA5033	-2.1	-1.06	1.6e-07	hypothetical protein
PA3431	-2.1	-1.07	0.00015	conserved hypothetical protein
PA4671	-2.1	-1.09	1.4e-05	probable ribosomal protein L25
pctC	-2.1	-1.09	7.3e-09	chemotactic transducer PctC
rimM	-2.1	-1.09	4.8e-07	16S rRNA processing protein
rplW	-2.1	-1.09	4.1e-06	50S ribosomal protein L23
PA4564	-2.1	-1.09	5.2e-07	conserved hypothetical protein
PA3716	-2.1	-1.1	2.8e-08	hypothetical protein
ipk	-2.1	-1.1	7.1e-07	isopentenyl monophosphate kinase
rpmG	-2.1	-1.1	0.00014	50S ribosomal protein L33
PA2775	-2.1	-1.1	6.1e-05	hypothetical protein
sdhD	-2.2	-1.11	2.5e-07	succinate dehydrogenase (D subunit)
folE2	-2.2	-1.11	7.6e-09	GTP cyclohydrolase I precursor
rpsN	-2.2	-1.12	0.009	30S ribosomal protein S14
thrH	-2.2	-1.12	2.9e-07	homoserine kinase
pscH	-2.2	-1.12	0.00015	type III export protein PscH
tyrZ	-2.2	-1.12	1.5e-08	tyrosyl-tRNA synthetase 2
pilO	-2.2	-1.13	5e-09	type 4 fimbrial biogenesis protein PilO
pilP	-2.2	-1.13	6.1e-07	type 4 fimbrial biogenesis protein PilP
PA4455	-2.2	-1.13	5e-11	probable permease of ABC transporter
rplM	-2.2	-1.13	3.2e-06	50S ribosomal protein L13
rplN	-2.2	-1.13	0.00011	50S ribosomal protein L14
PA2436	-2.2	-1.13	9.5e-08	hypothetical protein
PA0716	-2.2	-1.13	0.00076	hypothetical protein
PA0258	-2.2	-1.13	1.6e-07	hypothetical protein
rpsI	-2.2	-1.13	1.2e-06	30S ribosomal protein S9
PA1043	-2.2	-1.14	1.3e-09	hypothetical protein
PA4669.1	-2.2	-1.14	0.0031	tRNA-Gln
PA0713	-2.2	-1.14	1.4e-07	hypothetical protein
PA0047	-2.2	-1.14	2.6e-05	hypothetical protein
PA2204	-2.2	-1.15	2.1e-09	probable binding protein component of ABC transporter
rplO	-2.2	-1.15	8.8e-07	50S ribosomal protein L15
PA1791	-2.2	-1.15	2.2e-08	hypothetical protein
rplT	-2.2	-1.15	0.004	50S ribosomal protein L20
fusA1	-2.2	-1.15	7.1e-07	elongation factor G
PA3413	-2.2	-1.16	7.6e-10	conserved hypothetical protein
rpsS	-2.2	-1.16	2.3e-06	30S ribosomal protein S19
trmD	-2.2	-1.17	2.8e-07	tRNA (guanine-N1)-methyltransferase
pilN	-2.2	-1.17	6.7e-09	type 4 fimbrial biogenesis protein PilN
rplP	-2.3	-1.18	1.2e-07	50S ribosomal protein L16
rplB	-2.3	-1.18	1.1e-06	50S ribosomal protein L2
PA4431	-2.3	-1.19	1.9e-07	probable iron-sulfur protein
atpF	-2.3	-1.19	0.002	ATP synthase B chain
secD	-2.3	-1.19	7.5e-07	secretion protein SecD
bacA	-2.3	-1.19	3e-05	bacitracin resistance protein
PA3450	-2.3	-1.19	3.2e-10	probable antioxidant protein
rpsA	-2.3	-1.2	2.8e-06	30S ribosomal protein S1
PA1697	-2.3	-1.2	1.3e-06	ATP synthase in type III secretion system
rpsB	-2.3	-1.2	1.7e-06	30S ribosomal protein S2
PA0201	-2.3	-1.2	3e-07	hypothetical protein
PA3762	-2.3	-1.2	1.4e-11	hypothetical protein
PA0714	-2.3	-1.21	6.2e-11	hypothetical protein
PA4616	-2.3	-1.21	7.6e-09	probable c4-dicarboxylate-binding protein
pscO	-2.3	-1.22	1.6e-06	translocation protein in type III secretion
kdpA	-2.3	-1.23	1.3e-08	potassium-transporting ATPase, A chain
rpsR	-2.3	-1.23	0.0017	30S ribosomal protein S18
pilM	-2.3	-1.23	1.9e-08	type 4 fimbrial biogenesis protein PilM
PA3730	-2.3	-1.23	1.5e-06	hypothetical protein
pilA	-2.3	-1.23	6.3e-07	type 4 fimbrial precursor PilA
PA0715	-2.4	-1.25	2.2e-06	hypothetical protein
rpmJ	-2.4	-1.25	3.6e-07	50S ribosomal protein L36
infC	-2.4	-1.26	9.6e-08	translation initiation factor IF-3
pscD	-2.4	-1.27	8.4e-10	type III export protein PscD
popB	-2.4	-1.27	7.2e-12	translocator protein PopB
secE	-2.4	-1.28	3e-08	secretion protein SecE
pscB	-2.4	-1.28	2.8e-05	type III export apparatus protein
capB	-2.5	-1.29	9.1e-05	cold acclimation protein B
secG	-2.5	-1.29	1.5e-07	secretion protein SecG
secY	-2.5	-1.3	2.3e-07	secretion protein SecY
atpE	-2.5	-1.3	3.7e-09	atp synthase C chain
exsB	-2.5	-1.31	4.5e-09	exoenzyme S synthesis protein B
rplC	-2.5	-1.31	2.5e-07	50S ribosomal protein L3
pscG	-2.5	-1.32	2.7e-07	type III export protein PscG
rpsE	-2.5	-1.32	7.5e-09	30S ribosomal protein S5
rpmI	-2.5	-1.32	0.00096	50S ribosomal protein L35
PA3671	-2.5	-1.33	6.9e-08	probable permease of ABC transporter
PA2462	-2.5	-1.34	1e-08	hypothetical protein
pcrD	-2.5	-1.34	2.6e-12	type III secretory apparatus protein PcrD
rpsM	-2.5	-1.34	3e-10	30S ribosomal protein S13
PA3822	-2.5	-1.35	2e-13	conserved hypothetical protein
rplV	-2.5	-1.35	6.3e-06	50S ribosomal protein L22
rpsC	-2.6	-1.35	7e-08	30S ribosomal protein S3
pscE	-2.6	-1.36	2.4e-06	type III export protein PscE
kdpB	-2.6	-1.36	1.8e-11	potassium-transporting ATPase, B chain
cysD	-2.6	-1.37	7.6e-12	ATP sulfurylase small subunit
PA4642	-2.6	-1.37	7e-06	hypothetical protein
pscL	-2.6	-1.38	6.6e-10	type III export protein PscL
PA5472	-2.6	-1.38	3.1e-11	hypothetical protein
rpmD	-2.6	-1.39	6.4e-10	50S ribosomal protein L30
rpsQ	-2.6	-1.39	1.1e-08	30S ribosomal protein S17
PA3446	-2.6	-1.4	1.1e-10	conserved hypothetical protein
PA3641	-2.7	-1.41	2.1e-14	probable amino acid permease
PA1159	-2.7	-1.41	9.1e-07	probable cold-shock protein
rpsG	-2.7	-1.42	1.7e-08	30S ribosomal protein S7
rplR	-2.7	-1.43	9.3e-09	50S ribosomal protein L18
PA3729	-2.7	-1.43	3.2e-10	conserved hypothetical protein
PA5194	-2.7	-1.43	2.1e-14	hypothetical protein
opdC	-2.7	-1.43	1e-13	histidine porin OpdC
tsf	-2.7	-1.45	3.6e-10	elongation factor Ts
PA3018	-2.7	-1.45	2.8e-14	hypothetical protein
nusG	-2.8	-1.46	4.8e-10	transcription antitermination protein NusG
PA1796.1	-2.8	-1.46	1.2e-08	tRNA-Arg
popN	-2.8	-1.47	5.2e-09	Type III secretion outer membrane protein PopN precursor
PA0952	-2.8	-1.47	2.2e-12	hypothetical protein
PA5139	-2.8	-1.47	8.8e-12	hypothetical protein
PA1700	-2.8	-1.5	0.00011	conserved hypothetical protein in type III secretion
pscI	-2.8	-1.5	6.3e-10	type III export protein PscI
rplF	-2.8	-1.51	1.4e-09	50S ribosomal protein L6
PA2461	-2.9	-1.52	1.4e-09	hypothetical protein
rplX	-2.9	-1.52	3.4e-08	50S ribosomal protein L24
PA0602	-2.9	-1.54	4.8e-15	probable binding protein component of ABC transporter
PA1369	-3	-1.57	7.5e-14	hypothetical protein
pscJ	-3	-1.57	1.2e-16	type III export protein PscJ
rplE	-3	-1.58	9.3e-06	50S ribosomal protein L5
PA5369.5	-3	-1.61	2.3e-05	16S ribosomal RNA
PA4690.5	-3.1	-1.62	1.8e-05	16S ribosomal RNA
rpsH	-3.1	-1.64	4.8e-14	30S ribosomal protein S8
PA4280.5	-3.1	-1.65	8.5e-06	16S ribosomal RNA
PA0668.1	-3.2	-1.66	1.3e-05	16S ribosomal RNA
rpmC	-3.2	-1.67	6.9e-06	50S ribosomal protein L29
exsA	-3.2	-1.69	3.7e-17	transcriptional regulator ExsA
rplU	-3.2	-1.7	4e-12	50S ribosomal protein L21
pcrR	-3.2	-1.7	2.1e-06	transcriptional regulator protein PcrR
PA0046	-3.3	-1.71	3.1e-15	hypothetical protein
PA0045	-3.4	-1.74	6.4e-17	hypothetical protein
exsD	-3.5	-1.8	6e-21	ExsD
PA4933	-3.5	-1.82	7.5e-14	hypothetical protein
rplJ	-3.6	-1.86	3e-10	50S ribosomal protein L10
PA4524.1	-3.6	-1.87	1e-09	tRNA-Thr
PA2459	-3.9	-1.98	4.6e-18	hypothetical protein
rplL	-4.5	-2.19	2e-16	50S ribosomal protein L7 / L12
PA1699	-4.6	-2.22	1.1e-13	conserved hypothetical protein in type III secretion
PA0668.4	-5.3	-2.41	6.9e-11	23S ribosomal RNA
PA4280.2	-6	-2.58	1.7e-11	23S ribosomal RNA
PA4690.2	-6	-2.59	1.5e-11	23S ribosomal RNA
PA5369.2	-6	-2.59	1.5e-11	23S ribosomal RNA
oprD	-8.3	-3.05	1.7e-34	Basic amino acid, basic peptide and imipenem outer membrane porin OprD precursor

## Sheet: S2B Table
Name	Fold Change	log2(FC)	p-value	Function
PA2840	133.2	7.06	2.3e-145	probable ATP-dependent RNA helicase
PA4574	83.9	6.39	5.4e-154	conserved hypothetical protein
PA2019	77.1	6.27	9.4e-138	Resistance-Nodulation-Cell Division (RND) multidrug efflux membrane fusion protein precursor
PA4746	40.6	5.34	6.2e-74	conserved hypothetical protein
PA2018	36.1	5.17	5.2e-96	Resistance-Nodulation-Cell Division (RND) multidrug efflux transporter
PA0975	31.3	4.97	9.7e-76	probable radical activating enzyme
endA	31.2	4.96	3.8e-61	DNA-specific endonuclease I
thiI	29.5	4.88	3.2e-97	thiazole biosynthesis protein ThiI
PA0165	24.3	4.6	3.9e-98	hypothetical protein
amiL	23.7	4.56	9.2e-18	AmiL
PA2653	23.1	4.53	6.6e-66	probable transporter
kdpA	22.7	4.5	6.5e-78	potassium-transporting ATPase, A chain
kdpB	21.5	4.43	5.1e-83	potassium-transporting ATPase, B chain
PA5471	20.4	4.35	3e-77	hypothetical protein
potA	19.2	4.27	1e-47	polyamine transport protein PotA
PA2693	19.2	4.27	5.3e-47	conserved hypothetical protein
PA0976	19.1	4.26	8.5e-74	conserved hypothetical protein
potB	18.3	4.2	1.7e-49	polyamine transport protein PotB
PA0277	18.3	4.19	4.2e-69	conserved hypothetical protein
PA1791	18.1	4.18	4.1e-76	hypothetical protein
PA0874	18.1	4.18	1.1e-18	hypothetical protein
PA5530	17.6	4.13	9.2e-52	probable MFS dicarboxylate transporter
PA3818	17.3	4.11	4.1e-82	extragenic suppressor protein SuhB
potC	16.7	4.06	8.1e-34	polyamine transport protein PotC
PA0805	16.4	4.04	2.4e-54	hypothetical protein
mqoA	16.2	4.02	6e-66	malate:quinone oxidoreductase
folB	16	4	2.3e-47	dihydroneopterin aldolase
PA1883	15.4	3.95	3.1e-37	probable NADH-ubiquinone/plastoquinone oxidoreductase
PA4644	15.2	3.93	6.4e-35	hypothetical protein
PA1591	15.2	3.93	7.7e-47	hypothetical protein
kdpC	14.9	3.89	1e-47	potassium-transporting ATPase, C chain
PA0578	14.8	3.89	2.1e-56	conserved hypothetical protein
PA4669.1	14.8	3.89	1.1e-18	tRNA-Gln
PA4672	14.3	3.84	3.1e-53	peptidyl-tRNA hydrolase
prs	14.2	3.83	8.6e-44	ribose-phosphate pyrophosphokinase
tyrS	13.8	3.79	5.6e-52	tyrosyl-tRNA synthetase
PA0775	13.8	3.79	5e-25	conserved hypothetical protein
PA2712	13.6	3.77	1.2e-35	hypothetical protein
PA4390	13.2	3.73	2.2e-59	hypothetical protein
PA4004	12.9	3.69	3.7e-39	conserved hypothetical protein
PA3741	12.8	3.68	1.9e-30	hypothetical protein
PA1964	12.7	3.66	5.7e-67	probable ATP-binding component of ABC transporter
kdpD	12.4	3.63	1.1e-66	two-component sensor KdpD
PA3410	12.2	3.61	1.6e-37	probable sigma-70 factor, ECF subfamily
rluD	12.2	3.61	2.6e-64	pseudouridine synthase
PA0422	12.1	3.6	3e-50	conserved hypothetical protein
PA1299	12.1	3.6	3.1e-47	conserved hypothetical protein
PA2022	12	3.59	6.7e-43	probable nucleotide sugar dehydrogenase
PA0583	11.9	3.58	2.6e-50	hypothetical protein
PA5470	11.8	3.56	9.9e-45	probable peptide chain release factor
PA5328	11.7	3.55	3.6e-23	probable cytochrome c(mono-heme type)
gcp	11.7	3.55	9.1e-51	O-sialoglycoprotein endopeptidase
obg	11.7	3.55	1.2e-43	GTP-binding protein Obg
PA3990	11.6	3.54	9.9e-21	conserved hypothetical protein
PA1300	11.5	3.52	2.2e-40	probable sigma-70 factor, ECF subfamily
PA0858	11.3	3.5	3.7e-61	conserved hypothetical protein
PA0013	11.2	3.48	1.6e-32	conserved hypothetical protein
PA3129	11.1	3.47	3.7e-55	conserved hypothetical protein
PA0961	11	3.45	4.8e-30	probable cold-shock protein
trpG	10.9	3.45	1.3e-57	anthranilate synthase component II
PA5156	10.8	3.43	4e-21	hypothetical protein
kdpF	10.7	3.42	2e-05	KdpF protein
PA0774	10.6	3.4	2.2e-41	conserved hypothetical protein
PA3892	10.5	3.39	2.2e-40	conserved hypothetical protein
gmk	10.5	3.39	1e-42	guanylate kinase
PA3979	10.3	3.37	1.3e-48	hypothetical protein
gidA	10.3	3.37	3.9e-47	glucose-inhibited division protein A
typA	10.2	3.36	1.5e-42	regulatory protein TypA
PA4292	10.2	3.34	5.6e-61	probable phosphate transporter
PA4873	10.1	3.34	1.6e-27	probable heat-shock protein
PA0125	10	3.32	3.4e-23	hypothetical protein
PA5504	9.8	3.3	5.7e-56	D-methionine ABC transporter membrane protein
PA4005	9.7	3.27	2.3e-33	conserved hypothetical protein
arsB	9.5	3.25	6.3e-29	ArsB protein
PA0124	9.4	3.24	1.4e-41	hypothetical protein
ffs	9.2	3.2	2.7e-42	4.5S ribosomal RNA
PA2506	9.2	3.2	0.00037	hypothetical protein
PA4963	9.1	3.19	2.3e-28	hypothetical protein
rhlG	9.1	3.19	2.9e-29	beta-ketoacyl reductase
PA4645	9.1	3.18	1e-38	probable purine/pyrimidine phosphoribosyl transferase
PA1839	9.1	3.18	2.6e-39	hypothetical protein
rplU	9	3.16	5e-29	50S ribosomal protein L21
PA5503	8.9	3.16	2.9e-44	probable ATP-binding component of ABC transporter
PA2900	8.9	3.15	9.6e-47	probable outer membrane protein precursor
PA3016	8.8	3.14	1.1e-18	hypothetical protein
PA2563	8.6	3.1	3.4e-26	probable sulfate transporter
potD	8.6	3.1	3.1e-26	polyamine transport protein PotD
PA1301	8.5	3.09	5.8e-26	probable transmembrane sensor
PA3967	8.4	3.07	1.6e-27	hypothetical protein
PA4616	8.4	3.06	4e-42	probable c4-dicarboxylate-binding protein
proA	8.3	3.05	1.7e-40	gamma-glutamyl phosphate reductase
PA1440	8.3	3.05	2e-36	hypothetical protein
PA4995	8.3	3.05	4.6e-42	probable acyl-CoA dehydrogenase
PA0378	8.2	3.04	6.2e-21	probable transglycosylase
mreC	8.2	3.04	3.8e-46	rod shape-determining protein MreC
PA0915	8.2	3.03	7e-20	conserved hypothetical protein
trmD	8.1	3.01	3.9e-30	tRNA (guanine-N1)-methyltransferase
PA4789	8	3	6.2e-20	conserved hypothetical protein
PA1435	8	3	4.2e-22	probable Resistance-Nodulation-Cell Division (RND) efflux membrane fusion protein precursor
nadD	8	3	2.9e-29	nicotinic acid mononucleotide adenylyltransferase
PA0358	8	2.99	1.1e-17	hypothetical protein
PA0914	7.9	2.98	1.5e-15	hypothetical protein
PA4817	7.9	2.98	1.6e-17	hypothetical protein
hemA	7.9	2.98	3.3e-43	glutamyl-tRNA reductase
PA1395	7.8	2.97	4.8e-26	hypothetical protein
PA5533	7.8	2.96	2.7e-26	hypothetical protein
PA1790	7.8	2.96	1.4e-29	hypothetical protein
lepB	7.8	2.95	1.7e-34	signal peptidase I
gbuR	7.7	2.95	3.6e-29	GbuR
PA4928	7.7	2.95	3.7e-44	conserved hypothetical protein
PA4673	7.7	2.95	6.4e-41	conserved hypothetical protein
mucR	7.7	2.94	4.2e-43	MucR
PA5244	7.6	2.92	6.9e-25	conserved hypothetical protein
zwf	7.5	2.91	3.8e-35	glucose-6-phosphate 1-dehydrogenase
PA3048	7.4	2.89	2.6e-27	conserved hypothetical protein
dinB	7.2	2.85	5.5e-25	DNA Polymerase IV, DinB
ccmA	7.2	2.85	1.6e-30	heme exporter protein CcmA
PA3894	7.2	2.85	6.2e-27	probable outer membrane protein precursor
PA1439	7.2	2.84	3.3e-13	conserved hypothetical protein
PA3179	7.2	2.84	1.5e-36	conserved hypothetical protein
PA4113	7.2	2.84	2e-18	probable major facilitator superfamily (MFS) transporter
PA2685	7.1	2.83	2e-26	conserved hypothetical protein
PA2750	7.1	2.82	1.9e-17	hypothetical protein
PA0485	7	2.81	4.6e-22	conserved hypothetical protein
PA3389	7	2.81	1.8e-13	probable ring-cleaving dioxygenase
PA5515	6.9	2.79	9e-26	hypothetical protein
PA1882	6.9	2.78	6.8e-19	probable transporter
PA4940	6.9	2.78	2e-32	conserved hypothetical protein
PA2971	6.8	2.77	1e-29	conserved hypothetical protein
PA3109	6.8	2.77	2.2e-30	hypothetical protein
PA2988	6.8	2.77	4.4e-39	conserved hypothetical protein
PA0916	6.8	2.76	1.7e-34	conserved hypothetical protein
mexR	6.8	2.76	3.4e-24	multidrug resistance operon repressor MexR
queA	6.8	2.76	1.9e-32	S-adenosylmethionine:trna ribosyltransferase-isomerase
PA4852	6.8	2.76	5.3e-32	conserved hypothetical protein
PA3133.2	6.7	2.74	1.2e-07	tRNA-Ala
PA5518	6.6	2.73	4.1e-36	probable potassium efflux transporter
PA4059	6.6	2.73	4.9e-16	hypothetical protein
PA0352	6.4	2.68	2.2e-29	probable transporter
rluA	6.4	2.67	1.6e-28	pseudouridine synthase RluA
PA2450	6.3	2.66	2e-24	hypothetical protein
PA3573	6.3	2.65	2e-18	probable major facilitator superfamily (MFS) transporter
rpmG	6.3	2.65	3.4e-15	50S ribosomal protein L33
PA1305	6.2	2.63	2.3e-28	hypothetical protein
PA3277	6.2	2.63	3.9e-36	probable short-chain dehydrogenase
PA3322	6.2	2.63	1.4e-24	hypothetical protein
PA3483	6.2	2.62	6.7e-26	hypothetical protein
tgt	6.2	2.62	5.4e-38	queuine tRNA-ribosyltransferase
rpmA	6.2	2.62	2.9e-24	50S ribosomal protein L27
PA1116	6.2	2.62	1.6e-22	hypothetical protein
PA4671	6.1	2.62	2.9e-19	probable ribosomal protein L25
PA2230	6.1	2.62	7.3e-20	hypothetical protein
PA3828	6.1	2.61	3.8e-31	conserved hypothetical protein
PA3966	6.1	2.6	1.2e-17	hypothetical protein
PA3181	6.1	2.6	1.2e-18	2-keto-3-deoxy-6-phosphogluconate aldolase
PA5019	6	2.6	4.8e-30	conserved hypothetical protein
PA4573	6	2.59	1e-14	hypothetical protein
PA2549	6	2.59	8.5e-29	conserved hypothetical protein
ftsI	6	2.58	2.7e-26	penicillin-binding protein 3
PA1788	6	2.58	3.2e-19	hypothetical protein
PA1170	6	2.58	1.5e-16	conserved hypothetical protein
PA1007	6	2.57	3.1e-31	conserved hypothetical protein
lpxO1	5.9	2.56	1.1e-18	lipopolysaccharide biosynthetic protein LpxO1
PA1228	5.9	2.56	1.2e-14	hypothetical protein
PA2463	5.9	2.56	1.3e-31	hypothetical protein
PA1541	5.9	2.55	1.7e-05	probable drug efflux transporter
nosR	5.8	2.55	1.5e-32	regulatory protein NosR
ribA	5.8	2.55	5.5e-27	GTP cyclohydrolase II
PA5120	5.8	2.54	1e-14	hypothetical protein
PA1428	5.8	2.54	2.2e-09	conserved hypothetical protein
PA1132	5.8	2.54	2.2e-24	hypothetical protein
PA2865	5.8	2.54	6.5e-35	probable glycosylase
PA2773	5.8	2.53	2e-22	hypothetical protein
PA1158	5.8	2.52	1.1e-24	probable two-component sensor
comL	5.7	2.52	4e-27	competence protein ComL
PA4060	5.7	2.51	2.3e-19	hypothetical protein
PA2806	5.7	2.51	4.8e-23	conserved hypothetical protein
gidB	5.7	2.51	5.6e-34	glucose inhibited division protein B
PA5327	5.7	2.51	2.5e-18	probable oxidoreductase
PA1157	5.7	2.5	2.2e-32	probable two-component response regulator
PA4379	5.6	2.49	3.1e-21	conserved hypothetical protein
PA1325	5.6	2.49	4.8e-07	conserved hypothetical protein
PA3209	5.6	2.49	5.3e-10	conserved hypothetical protein
PA3720	5.6	2.49	2.4e-19	hypothetical protein
PA3472	5.6	2.48	3e-24	hypothetical protein
pbpA	5.6	2.48	2.8e-33	penicillin-binding protein 2
dnaG	5.6	2.48	5.4e-19	DNA primase
nadA	5.6	2.48	2.8e-29	quinolinate synthetase A
PA5286	5.6	2.47	1.5e-20	conserved hypothetical protein
folK	5.6	2.47	1.4e-22	2-amino-4-hydroxy-6-hydroxymethyldihydropteridine pyrophosphokinase
proB	5.5	2.47	4.7e-18	glutamate 5-kinase
omlA	5.5	2.47	1.1e-20	Outer membrane lipoprotein OmlA precursor
rpmB	5.5	2.46	4.4e-22	50S ribosomal protein L28
PA2376	5.5	2.46	5.6e-13	probable transcriptional regulator
PA1827	5.5	2.46	6.3e-15	probable short-chain dehydrogenase
PA5130	5.5	2.46	2.9e-21	conserved hypothetical protein
PA1359	5.5	2.46	3.4e-18	probable transcriptional regulator
ccmB	5.5	2.46	8.5e-15	heme exporter protein CcmB
PA2901	5.5	2.46	3.1e-27	hypothetical protein
PA3683	5.5	2.45	6.8e-23	conserved hypothetical protein
PA0717	5.4	2.45	1.5e-14	hypothetical protein of bacteriophage Pf1
tpiA	5.4	2.44	1.3e-19	triosephosphate isomerase
inaA	5.4	2.44	3.8e-25	InaA protein
PA5446	5.4	2.44	1.2e-14	hypothetical protein
PA3685	5.4	2.44	3.4e-22	conserved hypothetical protein
pscC	5.4	2.44	1.7e-27	Type III secretion outer membrane protein PscC precursor
PA1697	5.4	2.42	1.3e-19	ATP synthase in type III secretion system
lepA	5.4	2.42	2.3e-24	GTP-binding protein LepA
PA2627	5.3	2.42	2.2e-14	conserved hypothetical protein
rimM	5.3	2.42	5.6e-22	16S rRNA processing protein
PA0860	5.3	2.41	3.3e-22	probable ATP-binding/permease fusion ABC transporter
rpsR	5.3	2.41	1.1e-07	30S ribosomal protein S18
yrfI	5.3	2.4	1.4e-25	heat shock protein HSP33
PA3641	5.3	2.4	3.4e-31	probable amino acid permease
PA4584	5.3	2.4	2.5e-26	conserved hypothetical protein
mreB	5.3	2.39	1.5e-17	rod shape-determining protein MreB
PA2503	5.3	2.39	4.3e-20	hypothetical protein
argF	5.2	2.38	6.9e-23	ornithine carbamoyltransferase, anabolic
rimI	5.2	2.38	9.9e-11	peptide n-acetyltransferase RimI
PA0528	5.2	2.37	6.4e-20	probable transcriptional regulator
azoR2	5.2	2.37	4.3e-13	FMN-dependent NADH-azoreductase 2, AzoR2
PA2560	5.1	2.36	4.9e-20	hypothetical protein
PA4643	5.1	2.36	3.6e-22	hypothetical protein
algW	5.1	2.36	3.3e-22	AlgW protein
PA4960	5.1	2.35	2.6e-28	probable phosphoserine phosphatase
PA4719	5.1	2.35	2.5e-24	probable transporter
trkH	5.1	2.35	1.6e-20	potassium uptake protein TrkH
mexC	5.1	2.35	3.8e-17	Resistance-Nodulation-Cell Division (RND) multidrug efflux membrane fusion protein MexC precursor
PA0047	5.1	2.34	1.5e-16	hypothetical protein
rbfA	5.1	2.34	7.5e-21	ribosome-binding factor A
PA1577	5.1	2.34	3.9e-08	hypothetical protein
PA5486	5	2.33	1.1e-17	conserved hypothetical protein
glmR	5	2.33	9.7e-22	GlmR transcriptional regulator
rpsF	5	2.33	2.9e-17	30S ribosomal protein S6
ftsL	5	2.32	1.4e-27	cell division protein FtsL
rluC	5	2.32	2.3e-23	ribosomal large subunit pseudouridine synthase C
PA2745	5	2.32	9.6e-15	probable hydrolase
PA1360	5	2.32	4.2e-12	conserved hypothetical protein
PA2020	5	2.31	1.4e-16	probable transcriptional regulator
PA3474	4.9	2.31	1.5e-15	conserved hypothetical protein
PA1394	4.9	2.3	9.1e-06	hypothetical protein
PA3305	4.9	2.3	7.8e-25	hypothetical protein
PA5133	4.9	2.3	1.5e-26	conserved hypothetical protein
PA0040	4.9	2.3	2.6e-26	conserved hypothetical protein
PA5403	4.9	2.29	1.9e-09	probable transcriptional regulator
PA0668.3	4.9	2.29	2.6e-12	tRNA-Ala
PA4562	4.9	2.29	3.5e-20	conserved hypothetical protein
PA3388	4.9	2.28	1.9e-13	conserved hypothetical protein
czcC	4.9	2.28	8.1e-11	outer membrane protein precursor CzcC
PA4030	4.9	2.28	1.7e-21	conserved hypothetical protein
PA4924	4.9	2.28	2.9e-20	conserved hypothetical protein
PA4583	4.8	2.28	2.2e-26	conserved hypothetical protein
speC	4.8	2.27	2.1e-27	ornithine decarboxylase
PA0380	4.8	2.27	5e-14	conserved hypothetical protein
PA0252	4.8	2.27	1.1e-05	hypothetical protein
PA1936	4.8	2.27	6.3e-05	hypothetical protein
PA0046	4.8	2.27	1.3e-22	hypothetical protein
trpD	4.8	2.26	6.5e-24	anthranilate phosphoribosyltransferase
PA3133.3	4.8	2.26	2.4e-06	tRNA-Glu
PA0563	4.8	2.26	3.2e-24	conserved hypothetical protein
rep	4.8	2.26	1.8e-25	ATP-dependent DNA helicase Rep
htpX	4.8	2.25	1.7e-12	heat shock protein HtpX
PA5250	4.8	2.25	9.5e-19	conserved hypothetical protein
PA3980	4.8	2.25	2.9e-25	conserved hypothetical protein
PA1595	4.8	2.25	2.7e-17	hypothetical protein
ribF	4.8	2.25	2.5e-21	riboflavin kinase/FAD synthase
murI	4.7	2.25	3.3e-22	glutamate racemase
PA4851	4.7	2.24	8.1e-21	hypothetical protein
purU1	4.7	2.24	8.7e-22	formyltetrahydrofolate deformylase
PA2795	4.7	2.24	6.4e-21	conserved hypothetical protein
rpsB	4.7	2.23	2e-14	30S ribosomal protein S2
prfB	4.7	2.23	2.4e-24	peptide chain release factor I
crc	4.7	2.23	1.2e-19	catabolite repression control protein
PA5021	4.6	2.22	1e-19	probable sodium/hydrogen antiporter
fklB	4.6	2.21	1.7e-27	peptidyl-prolyl cis-trans isomerase FklB
PA4277.1	4.6	2.21	0.0014	tRNA-Thr
PA4029	4.6	2.21	5.8e-19	conserved hypothetical protein
PA0976.1	4.6	2.2	5.2e-08	tRNA-Lys
PA2935	4.6	2.19	3.8e-08	hypothetical protein
PA1796.3	4.5	2.19	0.0026	tRNA-Leu
PA2855	4.5	2.18	2.3e-14	hypothetical protein
trmA	4.5	2.18	2.9e-20	tRNA (uracil-5-)-methyltransferase
micA	4.5	2.18	3.7e-17	DNA mismatch repair protein MicA
popN	4.5	2.18	1.5e-16	Type III secretion outer membrane protein PopN precursor
PA2963	4.5	2.18	7.6e-25	conserved hypothetical protein
PA4046	4.5	2.18	2.3e-15	hypothetical protein
PA5284	4.5	2.17	4.8e-10	hypothetical protein
PA4635	4.5	2.17	2.1e-08	conserved hypothetical protein
mreD	4.5	2.17	1.3e-12	rod shape-determining protein MreD
PA3938	4.5	2.16	1.2e-15	probable periplasmic taurine-binding protein precursor
lptA	4.5	2.16	2.8e-17	lysophosphatidic acid acyltransferase, LptA
nusA	4.5	2.16	4.9e-15	N utilization substance protein A
PA2974	4.5	2.16	7.1e-09	probable hydrolase
PA4456	4.4	2.15	6.6e-21	probable ATP-binding component of ABC transporter
PA3142	4.4	2.15	5e-14	hypothetical protein
PA5335	4.4	2.15	7.7e-17	conserved hypothetical protein
opdC	4.4	2.14	2e-24	histidine porin OpdC
PA3019	4.4	2.14	3.8e-25	probable ATP-binding component of ABC transporter
PA2772	4.4	2.14	1.2e-14	hypothetical protein
metE	4.4	2.14	1.3e-15	5-methyltetrahydropteroyltriglutamate-homocysteine S-methyltransferase
PA3489	4.4	2.14	2.3e-12	conserved hypothetical protein
waaC	4.4	2.14	4.9e-17	heptosyltransferase I
PA1271	4.4	2.14	1.9e-25	probable tonB-dependent receptor
recO	4.4	2.14	9.1e-12	DNA repair protein RecO
rplI	4.4	2.14	2.2e-15	50S ribosomal protein L9
PA1699	4.4	2.14	9.3e-16	conserved hypothetical protein in type III secretion
PA3661	4.4	2.14	1.8e-05	hypothetical protein
PA3827	4.4	2.13	1.7e-26	conserved hypothetical protein
iscR	4.4	2.13	1.3e-18	IscR
PA4420	4.4	2.13	3.9e-21	conserved hypothetical protein
PA3473	4.4	2.13	1.4e-14	hypothetical protein
rpiA	4.4	2.13	1.5e-22	ribose 5-phosphate isomerase
PA0045	4.4	2.12	2.7e-20	hypothetical protein
PA3411	4.4	2.12	0.00035	hypothetical protein
ccmC	4.3	2.12	2.5e-22	heme exporter protein CcmC
aspS	4.3	2.11	9.5e-19	aspartyl-tRNA synthetase
flhA	4.3	2.11	1.3e-21	flagellar biosynthesis protein FlhA
PA5369.3	4.3	2.1	3.5e-08	tRNA-Ala
PA2898	4.3	2.1	1.9e-07	hypothetical protein
PA5517	4.3	2.1	1.2e-13	conserved hypothetical protein
PA4939	4.3	2.1	1.5e-16	conserved hypothetical protein
PA4724	4.3	2.1	2.8e-13	probable aminoacyl-transfer RNA synthetase (class I)
prfA	4.3	2.09	7.4e-24	peptide chain release factor 1
PA4918	4.3	2.09	4.1e-22	hypothetical protein
waaF	4.3	2.09	3.4e-18	heptosyltransferase II
PA1117	4.3	2.09	2.6e-09	hypothetical protein
PA1006	4.3	2.09	5.2e-15	conserved hypothetical protein
PA4621	4.3	2.09	2.7e-24	probable oxidoreductase
PA2127	4.2	2.09	3.6e-24	conserved hypothetical protein
arsR	4.2	2.08	0.001	ArsR protein
truB	4.2	2.08	4.1e-21	tRNA pseudouridine 55 synthase
PA4013	4.2	2.07	1.3e-14	conserved hypothetical protein
PA0529	4.2	2.07	2e-20	conserved hypothetical protein
PA4045	4.2	2.06	2.6e-13	conserved hypothetical protein
cyoA	4.2	2.06	3.3e-09	cytochrome o ubiquinol oxidase subunit II
PA1873	4.2	2.06	1.5e-06	hypothetical protein
PA2793	4.2	2.06	1.6e-21	hypothetical protein
PA2590	4.2	2.06	4.6e-18	hypothetical protein
PA1241	4.2	2.05	5e-10	probable transcriptional regulator
PA3817	4.2	2.05	2.5e-15	probable methyltransferase
lpxB	4.1	2.05	1e-23	lipid A-disaccharide synthase
PA5139	4.1	2.05	7.6e-19	hypothetical protein
PA5251	4.1	2.05	5.6e-22	hypothetical protein
PA5252	4.1	2.05	1.3e-24	probable ATP-binding component of ABC transporter
PA3018	4.1	2.05	1.2e-22	hypothetical protein
PA3869	4.1	2.05	5.2e-08	hypothetical protein
PA5527	4.1	2.05	3.1e-23	hypothetical protein
ipk	4.1	2.04	7.4e-16	isopentenyl monophosphate kinase
PA0947	4.1	2.04	4.1e-15	conserved hypothetical protein
PA4582	4.1	2.04	1.6e-21	conserved hypothetical protein
PA4690.3	4.1	2.03	1.2e-07	tRNA-Ala
PA2449	4.1	2.03	4.7e-11	probable transcriptional regulator
PA4374	4.1	2.03	1.7e-17	probable Resistance-Nodulation-Cell Division (RND) efflux membrane fusion protein precursor
PA0718	4.1	2.03	5.2e-07	hypothetical protein of bacteriophage Pf1
PA5404	4	2.02	5.9e-05	hypothetical protein
PA4724.1	4	2.02	0.0013	conserved hypothetical protein
PA1193	4	2.01	5.5e-15	hypothetical protein
PA4826	4	2.01	4.7e-10	hypothetical protein
PA3825	4	2.01	1e-16	hypothetical protein
hemK	4	2.01	1.5e-23	probable methyl transferase
PA3756	4	2.01	1.6e-21	hypothetical protein
PA4620	4	2	3.1e-16	hypothetical protein
PA4712	4	2	1.1e-10	hypothetical protein
PA2321	4	2	3.8e-10	gluconokinase
rnhA	4	2	1.1e-22	ribonuclease H
PA1638	4	2	8.6e-16	conserved hypothetical protein
PA0834	4	1.99	4.5e-14	conserved hypothetical protein
PA0824	4	1.99	7.3e-06	hypothetical protein
exsA	4	1.99	6.9e-19	transcriptional regulator ExsA
PA4753	4	1.99	1.1e-08	conserved hypothetical protein
PA4280.3	4	1.99	4.3e-07	tRNA-Ala
zipA	4	1.98	1.3e-16	cell division protein ZipA
PA1037	3.9	1.98	4.3e-08	conserved hypothetical protein
PA0733	3.9	1.98	3.9e-08	probable pseudouridylate synthase
PA2032	3.9	1.98	1.6e-17	probable transcriptional regulator
PA2819.2	3.9	1.98	0.00089	tRNA-Gly
PA0836.1	3.9	1.98	0.00022	P5
gltB	3.9	1.97	1.1e-21	glutamate synthase large chain precursor
PA1031	3.9	1.97	8.3e-16	conserved hypothetical protein
PA1407	3.9	1.97	7.3e-09	hypothetical protein
PA0361	3.9	1.97	1.3e-19	probable gamma-glutamyltranspeptidase precursor
PA1958	3.9	1.97	1.6e-10	probable transporter
PA1154	3.9	1.97	6.7e-06	conserved hypothetical protein
PA2791	3.9	1.96	2.1e-10	hypothetical protein
ksgA	3.9	1.96	7.2e-15	rRNA (adenine-N6,N6)-dimethyltransferase
PA2736	3.9	1.96	6.9e-09	hypothetical protein
thiE	3.9	1.96	8.7e-11	thiamin-phosphate pyrophosphorylase
pcrD	3.9	1.96	4.6e-20	type III secretory apparatus protein PcrD
PA5478	3.9	1.96	7.3e-13	conserved hypothetical protein
PA4421	3.9	1.96	2e-11	conserved hypothetical protein
PA2137	3.9	1.95	1e-07	hypothetical protein
rpsI	3.9	1.95	4.9e-13	30S ribosomal protein S9
mexF	3.9	1.95	3.1e-14	Resistance-Nodulation-Cell Division (RND) multidrug efflux transporter MexF
PA2146	3.9	1.95	0.00024	conserved hypothetical protein
fleS	3.9	1.95	3e-17	two-component sensor
PA2461	3.9	1.95	8.2e-12	hypothetical protein
PA3403	3.8	1.94	2.1e-07	hypothetical protein
PA1427	3.8	1.94	2.4e-12	hypothetical protein
PA0080	3.8	1.94	5e-14	hypothetical protein
PA4069	3.8	1.94	6.3e-16	hypothetical protein
PA2860	3.8	1.94	5.3e-15	hypothetical protein
PA0123	3.8	1.94	2.5e-17	probable transcriptional regulator
PA0356	3.8	1.94	4.1e-11	hypothetical protein
pcnB	3.8	1.93	5.8e-19	poly(A) polymerase
PA2050	3.8	1.93	0.00021	probable sigma-70 factor, ECF subfamily
PA1972	3.8	1.93	9.4e-07	conserved hypothetical protein
PA0022	3.8	1.93	7.4e-16	conserved hypothetical protein
PA3201	3.8	1.93	5e-16	conserved hypothetical protein
folD	3.8	1.93	7e-19	5,10-methylene-tetrahydrofolate dehydrogenase / cyclohydrolase
PA1540	3.8	1.92	0.00026	conserved hypothetical protein
PA0859	3.8	1.92	1e-07	hypothetical protein
dnaB	3.8	1.92	2.2e-15	replicative DNA helicase
PA1152	3.8	1.91	1.7e-11	hypothetical protein
PA2955	3.8	1.91	2.2e-16	hypothetical protein
PA2906	3.8	1.91	1.2e-11	probable oxidoreductase
PA1535	3.7	1.91	9.3e-16	probable acyl-CoA dehydrogenase
PA3806	3.7	1.91	1.1e-13	conserved hypothetical protein
PA3386	3.7	1.9	1.6e-08	conserved hypothetical protein
thiG	3.7	1.9	1.6e-17	thiamine biosynthesis protein, thiazole moiety
crfX	3.7	1.89	6.3e-19	CrfX protein
bacA	3.7	1.89	2.3e-09	bacitracin resistance protein
galE	3.7	1.89	5.3e-11	UDP-glucose 4-epimerase
exbD2	3.7	1.89	0.00097	transport protein ExbD
oprN	3.7	1.89	3.9e-08	Multidrug efflux outer membrane protein OprN precursor
gtdA	3.7	1.89	0.0022	gentisate 1,2-dioxygenase
PA1045	3.7	1.89	1.7e-19	hypothetical protein
PA2454	3.7	1.89	9.7e-14	hypothetical protein
PA1644	3.7	1.88	9.6e-14	conserved hypothetical protein
PA3338	3.7	1.88	1.9e-08	hypothetical protein
lolA	3.7	1.88	1.1e-17	periplasmic chaperone LolA
PA1639	3.7	1.88	8.8e-13	hypothetical protein
PA5209	3.7	1.88	3.6e-18	hypothetical protein
PA4195	3.7	1.88	3.7e-14	probable binding protein component of ABC transporter
PA2869	3.7	1.88	4.4e-06	hypothetical protein
PA2628	3.7	1.88	6.5e-08	hypothetical protein
aroQ1	3.7	1.87	3e-14	3-dehydroquinate dehydratase
PA5249	3.7	1.87	1.2e-13	hypothetical protein
kdpE	3.7	1.87	1.6e-12	two-component response regulator KdpE
PA3893	3.6	1.86	1.5e-09	conserved hypothetical protein
PA1468	3.6	1.86	1.3e-10	hypothetical protein
parS	3.6	1.86	3.1e-09	two-component sensor, ParS
PA1926	3.6	1.86	4.2e-18	conserved hypothetical protein
prmA	3.6	1.86	7e-13	ribosomal protein L11 methyltransferase
PA1381	3.6	1.85	4.3e-06	hypothetical protein
PA0708	3.6	1.85	4.8e-07	probable transcriptional regulator
gdhA	3.6	1.85	6.9e-10	glutamate dehydrogenase
cupC2	3.6	1.85	1.8e-07	chaperone CupC2
PA1242	3.6	1.84	1.1e-11	hypothetical protein
amgS	3.6	1.84	8.9e-16	AmgS
guaB	3.6	1.84	1.2e-14	inosine-5'-monophosphate dehydrogenase
PA2921	3.6	1.84	1.6e-12	probable transcriptional regulator
PA3188	3.6	1.84	3.7e-09	probable permease of ABC sugar transporter
rplS	3.6	1.84	3.3e-11	50S ribosomal protein L19
minD	3.6	1.84	4.5e-15	cell division inhibitor MinD
PA2613	3.6	1.83	5e-16	conserved hypothetical protein
pscO	3.6	1.83	4.3e-13	translocation protein in type III secretion
PA2452	3.6	1.83	4.5e-06	hypothetical protein
PA4840	3.6	1.83	2.3e-11	conserved hypothetical protein
PA4800	3.5	1.83	1.7e-12	hypothetical protein
PA0310	3.5	1.83	9.9e-12	hypothetical protein
parR	3.5	1.82	6.4e-13	two-component response regulator, ParR
purE	3.5	1.82	6.1e-19	phosphoribosylaminoimidazole carboxylase, catalytic subunit
PA1700	3.5	1.82	2.7e-06	conserved hypothetical protein in type III secretion
pncB1	3.5	1.82	9e-15	nicotinate phosphoribosyltransferase
PA4790	3.5	1.82	2.9e-07	conserved hypothetical protein
PA1956	3.5	1.82	0.0033	hypothetical protein
PA1302	3.5	1.82	7.4e-12	probable heme utilization protein precursor
trpC	3.5	1.82	2.1e-12	indole-3-glycerol-phosphate synthase
PA4194	3.5	1.82	7.5e-08	probable permease of ABC transporter
PA1796.4	3.5	1.82	9.6e-06	tRNA-His
nuoA	3.5	1.82	3.8e-10	NADH dehydrogenase I chain A
PA5072	3.5	1.82	1.2e-15	probable chemotaxis transducer
PA4766	3.5	1.82	8.2e-15	conserved hypothetical protein
atpI	3.5	1.81	5.1e-12	ATP synthase protein I
PA3722	3.5	1.81	2.1e-12	hypothetical protein
PA1034	3.5	1.81	1.8e-07	hypothetical protein
PA3431	3.5	1.81	1.2e-08	conserved hypothetical protein
pslA	3.5	1.81	1.6e-15	PslA
PA2630	3.5	1.8	1.9e-09	conserved hypothetical protein
PA2543	3.5	1.8	6.7e-18	conserved hypothetical protein
rpmF	3.5	1.8	3.3e-12	50S ribosomal protein L32
PA0535	3.5	1.79	6.3e-08	probable transcriptional regulator
PA1768	3.5	1.79	5.1e-13	hypothetical protein
PA2523	3.5	1.79	3.3e-10	probable two-component response regulator
PA2770	3.5	1.79	4.3e-14	hypothetical protein
PA2769	3.4	1.79	2.2e-12	hypothetical protein
PA3304	3.4	1.79	5.1e-11	conserved hypothetical protein
fis	3.4	1.78	8.7e-15	DNA-binding protein Fis
purD	3.4	1.78	3.4e-16	phosphoribosylamine--glycine ligase
PA5523	3.4	1.78	1.7e-13	probable aminotransferase
PA3853	3.4	1.78	1.2e-12	probable transferase
PA1442	3.4	1.78	3.5e-16	conserved hypothetical protein
spdH	3.4	1.77	5.5e-13	spermidine dehydrogenase, SpdH
PA0433	3.4	1.77	1.1e-07	hypothetical protein
PA3189	3.4	1.77	6.8e-11	probable permease of ABC sugar transporter
pstA	3.4	1.77	1.3e-17	membrane protein component of ABC phosphate transporter
PA4819	3.4	1.77	3.2e-06	probable glycosyl transferase
PA4460	3.4	1.76	1.1e-15	conserved hypothetical protein
PA4094	3.4	1.76	7.1e-12	probable transcriptional regulator
rho	3.4	1.76	1.2e-13	transcription termination factor Rho
PA2583	3.4	1.75	3.3e-10	probable sensor/response regulator hybrid
PA2973	3.4	1.75	5.5e-13	probable peptidase
PA3390	3.4	1.75	0.00058	hypothetical protein
PA2792	3.4	1.75	2.5e-10	hypothetical protein
PA0385	3.4	1.75	3e-07	hypothetical protein
ilvA2	3.4	1.75	6.3e-15	threonine dehydratase, biosynthetic
aroP1	3.3	1.74	7.2e-18	aromatic amino acid transport protein AroP1
fmt	3.3	1.74	1.1e-10	methionyl-tRNA formyltransferase
PA2896	3.3	1.74	1.4e-08	probable sigma-70 factor, ECF subfamily
PA5437	3.3	1.74	9.3e-15	probable transcriptional regulator
PA3340	3.3	1.73	7.4e-14	hypothetical protein
PA1646	3.3	1.73	1.8e-15	probable chemotaxis transducer
purK	3.3	1.73	3.4e-16	phosphoribosylaminoimidazole carboxylase
PA5047	3.3	1.73	1.6e-13	hypothetical protein
PA1675	3.3	1.72	3.3e-08	conserved hypothetical protein
wbpM	3.3	1.72	2.9e-11	nucleotide sugar epimerase/dehydratase WbpM
thyA	3.3	1.72	3.1e-15	thymidylate synthase
fdx1	3.3	1.72	1.2e-15	ferredoxin (4Fe-4S)
PA4011	3.3	1.72	1.1e-08	hypothetical protein
PA1035	3.3	1.72	2.5e-13	hypothetical protein
PA2558	3.3	1.72	4.4e-08	probable transport protein
PA2748	3.3	1.71	9.9e-14	probable methionine aminopeptidase
pyrD	3.3	1.71	4.7e-17	dihydroorotate dehydrogenase
estX	3.3	1.71	2e-11	EstX
PA1625	3.3	1.71	3.2e-12	conserved hypothetical protein
PA2954	3.3	1.71	1.2e-11	hypothetical protein
PA4968	3.3	1.71	4.5e-08	conserved hypothetical protein
rplM	3.3	1.71	1.2e-09	50S ribosomal protein L13
PA1030.1	3.3	1.71	2e-06	P8
PA3196	3.3	1.71	1.1e-11	hypothetical protein
PA3044	3.3	1.71	4.9e-12	probable two-component sensor
PA2655	3.3	1.71	2.3e-09	hypothetical protein
PA3606	3.3	1.71	7.1e-11	conserved hypothetical protein
PA2692	3.3	1.71	2e-11	probable transcriptional regulator
PA4391	3.3	1.71	7.5e-09	hypothetical protein
PA1361	3.3	1.7	4.2e-13	probable transporter
PA3262.1	3.3	1.7	0.00043	tRNA-Asp
PA3093	3.2	1.7	3.5e-08	hypothetical protein
trmU	3.2	1.7	1.4e-15	tRNA methyltransferase
PA0172	3.2	1.7	5.7e-08	hypothetical protein
PA3949	3.2	1.69	4e-11	hypothetical protein
pscB	3.2	1.69	3.2e-08	type III export apparatus protein
lpxO2	3.2	1.69	2e-17	lipopolysaccharide biosynthetic protein LpxO2
pyrG	3.2	1.69	1.6e-12	CTP synthase
PA0489	3.2	1.69	1.4e-07	probable phosphoribosyl transferase
PA0907	3.2	1.69	1e-13	hypothetical protein
PA4619	3.2	1.69	4e-12	probable c-type cytochrome
PA4319	3.2	1.69	1.8e-12	conserved hypothetical protein
pyrF	3.2	1.69	1.8e-10	orotidine 5'-phosphate decarboxylase
PA5491	3.2	1.68	3.1e-06	probable cytochrome
PA1374	3.2	1.68	1.5e-09	hypothetical protein
PA5369.1	3.2	1.68	6.6e-07	5S ribosomal RNA
PA5157	3.2	1.68	3.1e-06	probable transcriptional regulator
PA4492	3.2	1.68	7.8e-14	conserved hypothetical protein
PA3799	3.2	1.68	3.7e-12	conserved hypothetical protein
pscD	3.2	1.67	2.8e-13	type III export protein PscD
PA0142	3.2	1.67	1e-08	hypothetical protein
PA0534	3.2	1.67	3e-10	conserved hypothetical protein
PA1489	3.2	1.67	2.4e-11	hypothetical protein
PA5438	3.2	1.67	2.2e-14	probable transcriptional regulator
pilF	3.2	1.67	6.4e-16	type 4 fimbrial biogenesis protein PilF
glpM	3.2	1.67	0.00072	membrane protein GlpM
ampDh2	3.2	1.66	3.2e-11	AmpDh2
motB	3.2	1.66	7.9e-14	chemotaxis protein MotB
arr	3.2	1.66	1.9e-10	aminoglycoside response regulator
pilG	3.2	1.66	5.7e-10	twitching motility protein PilG
PA3045	3.2	1.66	1.4e-08	probable two-component response regulator
nusG	3.2	1.66	9e-10	transcription antitermination protein NusG
PA0320	3.1	1.65	5.6e-07	conserved hypothetical protein
PA1844	3.1	1.65	0.00012	hypothetical protein
qscR	3.1	1.65	8e-09	quorum-sensing control repressor
PA2358	3.1	1.65	1.3e-05	hypothetical protein
argS	3.1	1.65	1.9e-10	arginyl-tRNA synthetase
PA2828	3.1	1.65	1.3e-14	probable aminotransferase
PA4277.3	3.1	1.65	2.6e-10	tRNA-Tyr
PA3490	3.1	1.65	2.8e-05	probable ferredoxin
PA4049	3.1	1.65	7.9e-08	hypothetical protein
ponA	3.1	1.64	8.5e-15	penicillin-binding protein 1A
rnc	3.1	1.64	2.3e-11	ribonuclease III
purB	3.1	1.64	1.8e-16	adenylosuccinate lyase
soj	3.1	1.64	6.6e-15	chromosome partitioning protein Soj
PA2334	3.1	1.64	4.7e-07	probable transcriptional regulator
PA0711	3.1	1.64	1.1e-05	hypothetical protein
nrdD	3.1	1.64	3.9e-10	class III (anaerobic) ribonucleoside-triphosphate reductase subunit, NrdD
algU	3.1	1.64	8.5e-11	sigma factor AlgU
waaA	3.1	1.64	5.8e-08	3-deoxy-D-manno-octulosonic-acid (KDO) transferase
PA2797	3.1	1.63	1e-05	hypothetical protein
mexE	3.1	1.63	7.6e-09	Resistance-Nodulation-Cell Division (RND) multidrug efflux membrane fusion protein MexE precursor
PA3047	3.1	1.63	1e-15	probable D-alanyl-D-alanine carboxypeptidase
PA4233	3.1	1.62	3.8e-11	probable major facilitator superfamily (MFS) transporter
PA0386	3.1	1.62	1.3e-07	probable oxidase
PA2282	3.1	1.62	0.00049	hypothetical protein
rplC	3.1	1.62	3.8e-08	50S ribosomal protein L3
mexD	3.1	1.62	3.5e-11	Resistance-Nodulation-Cell Division (RND) multidrug efflux transporter MexD
mutS	3.1	1.61	3e-11	DNA mismatch repair protein MutS
PA0431	3.1	1.61	8.2e-15	hypothetical protein
PA2762	3.1	1.61	6e-09	hypothetical protein
PA1853	3.1	1.61	4.4e-08	probable transcriptional regulator
PA5357	3	1.61	2.1e-07	hypothetical protein
PA1701	3	1.61	0.022	conserved hypothetical protein in type III secretion
PA4451	3	1.61	1.9e-08	conserved hypothetical protein
PA4354	3	1.6	2.9e-05	conserved hypothetical protein
pbpG	3	1.6	5.5e-13	D-alanyl-D-alanine-endopeptidase
PA1960	3	1.59	2.1e-05	hypothetical protein
PA0450	3	1.59	1.4e-08	probable phosphate transporter
PA3538	3	1.59	3.6e-12	probable ATP-binding component of ABC transporter
ccoO1	3	1.58	2.7e-11	Cytochrome c oxidase, cbb3-type, CcoO subunit
PA3787	3	1.58	4.2e-10	conserved hypothetical protein
qteE	3	1.58	2.8e-07	quorum threshold expression element, QteE
PA4317	3	1.58	3.4e-10	hypothetical protein
plcN	3	1.58	1e-08	non-hemolytic phospholipase C precursor
PA4629	3	1.58	2e-07	hypothetical protein
hisG	3	1.58	3.4e-15	ATP-phosphoribosyltransferase
hisH1	3	1.58	1.4e-12	glutamine amidotransferase
lpxD	3	1.57	5.8e-12	UDP-3-O-[3-hydroxylauroyl] glucosamine N-acyltransferase
PA2502	3	1.57	5.1e-08	hypothetical protein
pgl	3	1.57	2.1e-09	6-phosphogluconolactonase
PA1796.1	3	1.57	4.4e-08	tRNA-Arg
PA1297	3	1.57	1.2e-06	probable metal transporter
PA4698	3	1.56	1.6e-12	hypothetical protein
PA5526	3	1.56	2.2e-10	hypothetical protein
PA3320	3	1.56	3.9e-07	hypothetical protein
PA1673	2.9	1.56	2.8e-10	hypothetical protein
PA1436	2.9	1.56	8.5e-11	probable Resistance-Nodulation-Cell Division (RND) efflux transporter
recF	2.9	1.55	2.7e-12	RecF protein
era	2.9	1.55	1.8e-14	GTP-binding protein Era
PA4985	2.9	1.55	1.8e-06	hypothetical protein
rpsH	2.9	1.55	5.1e-10	30S ribosomal protein S8
PA0160	2.9	1.55	3.9e-05	hypothetical protein
PA0285	2.9	1.55	3.2e-12	conserved hypothetical protein
PA0119	2.9	1.55	8.9e-08	probable dicarboxylate transporter
PA0925	2.9	1.55	1.1e-09	hypothetical protein
PA0017	2.9	1.54	3.6e-11	conserved hypothetical protein
PA1060	2.9	1.54	3.1e-10	hypothetical protein
amgR	2.9	1.54	2.7e-11	AmgR
rpmE	2.9	1.54	2e-09	50S ribosomal protein L31
PA4179	2.9	1.54	1.6e-05	probable porin
PA4586	2.9	1.54	0.00012	hypothetical protein
PA3009	2.9	1.53	3.7e-08	hypothetical protein
PA2455	2.9	1.53	8.3e-08	hypothetical protein
rpsK	2.9	1.53	9.5e-05	30S ribosomal protein S11
minE	2.9	1.53	2.7e-05	cell division topological specificity factor MinE
PA4058	2.9	1.53	1.6e-07	hypothetical protein
rnpA	2.9	1.53	7e-08	ribonuclease P protein component
PA5208	2.9	1.53	6.5e-15	conserved hypothetical protein
PA3881	2.9	1.53	4.4e-06	hypothetical protein
PA0573	2.9	1.53	2.8e-05	hypothetical protein
PA2789	2.9	1.53	6.4e-06	hypothetical protein
PA4457	2.9	1.53	3.9e-12	arabinose-5-phosphate isomerase KdsD
PA3409	2.9	1.53	1.5e-07	probable transmembrane sensor
capB	2.9	1.53	6.6e-05	cold acclimation protein B
PA3265	2.9	1.53	2.9e-07	probable transporter
cdsA	2.9	1.52	3.2e-14	phosphatidate cytidylyltransferase
PA0307	2.9	1.52	1.9e-05	hypothetical protein
PA2943	2.9	1.52	5.9e-08	phospho-2-dehydro-3-deoxyheptonate aldolase
PA2251	2.9	1.52	1e-09	hypothetical protein
PA5347	2.9	1.52	1.4e-07	hypothetical protein
PA2899	2.9	1.52	1.6e-10	probable transcriptional regulator
PA4280.1	2.9	1.52	6.8e-07	5S ribosomal RNA
PA4637	2.9	1.52	4.3e-06	hypothetical protein
PA4887	2.9	1.52	1e-09	probable major facilitator superfamily (MFS) transporter
PA5151	2.9	1.52	9.3e-07	hypothetical protein
PA3804	2.9	1.51	7.5e-12	hypothetical protein
lytB	2.9	1.51	7.7e-13	LytB protein
PA1192	2.9	1.51	7.2e-13	conserved hypothetical protein
PA3664	2.9	1.51	5.4e-09	conserved hypothetical protein
PA3359	2.9	1.51	0.00019	hypothetical protein
PA0922.1	2.8	1.51	0.02	tRNA-Met
PA1164	2.8	1.51	4.3e-08	conserved hypothetical protein
rpsU	2.8	1.51	3e-08	30S ribosomal protein S21
accD	2.8	1.51	3.8e-11	acetyl-CoA carboxylase beta subunit
PA4405	2.8	1.5	3.3e-06	hypothetical protein
PA4690.1	2.8	1.5	6.3e-07	5S ribosomal RNA
recQ	2.8	1.5	2.4e-13	ATP-dependent DNA helicase RecQ
migA	2.8	1.5	1.6e-12	alpha-1,6-rhamnosyltransferase MigA
PA4136	2.8	1.5	2.1e-06	probable major facilitator superfamily (MFS) transporter
antB	2.8	1.5	0.0082	anthranilate dioxygenase small subunit
PA4564	2.8	1.49	3.6e-09	conserved hypothetical protein
PA0989	2.8	1.49	5.8e-06	hypothetical protein
PA4617	2.8	1.49	9.4e-10	conserved hypothetical protein
PA0668.5	2.8	1.49	4.1e-06	5S ribosomal RNA
PA3027	2.8	1.49	4.8e-10	probable transcriptional regulator
PA1054	2.8	1.49	2.3e-13	probable NADH dehydrogenase
PA1196	2.8	1.49	1.5e-11	probable transcriptional regulator
glpT	2.8	1.49	5.4e-09	glycerol-3-phosphate transporter
hisB	2.8	1.49	1.5e-11	imidazoleglycerol-phosphate dehydratase
PA1434	2.8	1.49	5.2e-06	hypothetical protein
PA3242	2.8	1.49	9.6e-08	probable lauroyl acyltransferase
dbpA	2.8	1.49	6.2e-10	RNA helicase DbpA
PA3190	2.8	1.49	2.4e-10	probable binding protein component of ABC sugar transporter
secY	2.8	1.49	3.4e-07	secretion protein SecY
PA3855	2.8	1.48	6.9e-11	hypothetical protein
PA4539	2.8	1.48	3.6e-12	hypothetical protein
PA4767	2.8	1.48	6.5e-11	conserved hypothetical protein
PA0846	2.8	1.48	2.2e-11	probable sulfate uptake protein
PA3304.1	2.8	1.48	3.3e-05	P18
sspA	2.8	1.48	4e-10	stringent starvation protein A
PA4383	2.8	1.48	4.2e-07	conserved hypothetical protein
PA3718	2.8	1.48	8.6e-07	probable major facilitator superfamily (MFS) transporter
PA2766	2.8	1.48	9.2e-11	probable transcriptional regulator
rpsJ	2.8	1.47	3.3e-06	30S ribosomal protein S10
dgkA	2.8	1.47	2.7e-06	diacylglycerol kinase
PA2033	2.8	1.47	1.1e-07	hypothetical protein
cysD	2.8	1.47	1.3e-10	ATP sulfurylase small subunit
PA3766	2.8	1.47	2e-08	probable aromatic amino acid transporter
aph	2.8	1.47	1.5e-07	aminoglycoside 3'-phosphotransferase type IIb
PA1478	2.8	1.47	1.6e-09	hypothetical protein
erbR	2.8	1.47	4.6e-05	response regulator ErbR
PA4318	2.8	1.46	1e-07	hypothetical protein
PA0206	2.8	1.46	5.4e-06	probable ATP-binding component of ABC transporter
PA3203	2.8	1.46	5.3e-07	hypothetical protein
PA3684	2.8	1.46	2.3e-07	hypothetical protein
PA2867	2.8	1.46	1.9e-12	probable chemotaxis transducer
PA1593	2.8	1.46	4.9e-07	hypothetical protein
PA0532	2.8	1.46	3.4e-05	hypothetical protein
PA5529	2.8	1.46	4.8e-13	probable sodium/proton antiporter
PA0938	2.7	1.46	6.4e-11	hypothetical protein
PA4360	2.7	1.46	7.3e-12	hypothetical protein
PA1068	2.7	1.46	2.2e-12	probable heat shock protein (hsp90 family)
PA2460	2.7	1.46	2e-05	hypothetical protein
PA2496	2.7	1.45	2.8e-05	hypothetical protein
PA4994	2.7	1.45	1.3e-09	probable acyl-CoA dehydrogenase
PA2601	2.7	1.45	6.8e-11	probable transcriptional regulator
ftsK	2.7	1.45	3.4e-10	cell division protein FtsK
PA4014	2.7	1.45	5.4e-06	hypothetical protein
amiB	2.7	1.45	1.4e-11	N-acetylmuramoyl-L-alanine amidase
coaE	2.7	1.45	7.6e-05	dephosphocoenzyme A kinase
braB	2.7	1.45	1.9e-09	branched chain amino acid transporter
PA3276	2.7	1.45	2.6e-06	hypothetical protein
PA3423	2.7	1.45	6.2e-05	probable transcriptional regulator
rbsB	2.7	1.45	2.4e-11	binding protein component precursor of ABC ribose transporter
PA4473	2.7	1.45	3.9e-05	hypothetical protein
pyrE	2.7	1.44	5.2e-11	orotate phosphoribosyltransferase
PA2026	2.7	1.44	2.8e-07	conserved hypothetical protein
PA2451	2.7	1.44	1.7e-06	hypothetical protein
speE	2.7	1.44	1.2e-11	spermidine synthase
PA4178	2.7	1.44	0.00011	hypothetical protein
PA2464	2.7	1.44	4.1e-06	hypothetical protein
fda	2.7	1.44	5.4e-09	fructose-1,6-bisphosphate aldolase
PA2774	2.7	1.44	5e-10	hypothetical protein
PA1386	2.7	1.43	3.8e-08	probable ATP-binding component of ABC transporter
PA2777	2.7	1.43	1.6e-09	conserved hypothetical protein
znuC	2.7	1.43	6.9e-09	zinc transport protein ZnuC
PA1295	2.7	1.43	6.5e-07	conserved hypothetical protein
PA3285	2.7	1.43	9.8e-11	probable sigma-70 factor, ECF subfamily
motA	2.7	1.43	1.7e-12	chemotaxis protein MotA
arsC	2.7	1.43	1.1e-06	ArsC protein
PA1841	2.7	1.43	1.4e-07	hypothetical protein
PA3665	2.7	1.43	7.8e-06	hypothetical protein
PA4858	2.7	1.43	1.3e-07	conserved hypothetical protein
PA3135	2.7	1.42	7.1e-08	probable transcriptional regulator
fabZ	2.7	1.42	3.4e-10	(3R)-hydroxymyristoyl-[acyl carrier protein] dehydratase
PA1824	2.7	1.42	0.00025	conserved hypothetical protein
moeB	2.7	1.42	3.1e-07	molybdopterin biosynthesis MoeB protein
murB	2.7	1.42	3.9e-12	UDP-N-acetylpyruvoylglucosamine reductase
dnaA	2.7	1.42	1.2e-08	chromosomal replication initiator protein DnaA
PA0769	2.7	1.42	1.8e-09	hypothetical protein
PA1385	2.7	1.42	3.4e-07	probable glycosyl transferase
PA2667	2.7	1.42	9.6e-10	conserved hypothetical protein
hepA	2.7	1.42	7.2e-11	RNA helicase HepA
murA	2.7	1.41	7.8e-10	UDP-N-acetylglucosamine 1-carboxyvinyltransferase
fdx2	2.7	1.41	1.7e-06	ferredoxin (2Fe-2S)
wrbA	2.7	1.41	7.5e-09	Trp repressor binding protein WrbA
PA2569	2.7	1.41	5.9e-09	hypothetical protein
waaG	2.7	1.41	3.8e-12	UDP-glucose:(heptosyl) LPS alpha 1,3-glucosyltransferase WaaG
PA2335	2.7	1.41	3.4e-05	probable TonB-dependent receptor
PA0905.3	2.7	1.41	0.0031	tRNA-Arg
gltP	2.7	1.41	7.9e-10	proton-glutamate symporter
PA1840	2.7	1.41	1.3e-06	hypothetical protein
infA	2.7	1.41	3.9e-06	initiation factor
PA0556	2.7	1.41	7.6e-08	hypothetical protein
mucB	2.7	1.41	2.5e-11	negative regulator for alginate biosynthesis MucB
PA1542	2.6	1.4	3.4e-07	hypothetical protein
PA4277.2	2.6	1.4	0.00014	tRNA-Gly
PA2817	2.6	1.4	3.2e-05	hypothetical protein
cmpX	2.6	1.4	1.3e-08	conserved cytoplasmic membrane protein, CmpX protein
PA5330	2.6	1.4	1.7e-10	hypothetical protein
pcrG	2.6	1.4	5.6e-05	regulator in type III secretion
cupC3	2.6	1.4	3.9e-09	usher CupC3
PA0348	2.6	1.4	1.6e-06	hypothetical protein
PA4685	2.6	1.4	2.5e-08	hypothetical protein
rplF	2.6	1.4	1.3e-06	50S ribosomal protein L6
PA0351	2.6	1.39	7.6e-07	conserved hypothetical protein
PA1450	2.6	1.39	6.4e-09	conserved hypothetical protein
dsbH	2.6	1.39	7.7e-08	disulfide bond formation protein
PA0274	2.6	1.39	7.3e-05	hypothetical protein
PA3679	2.6	1.39	1.3e-10	hypothetical protein
PA2894	2.6	1.39	2e-07	hypothetical protein
rtcR	2.6	1.39	7.4e-11	transcriptional regulator RtcR
PA4952	2.6	1.39	7.1e-09	conserved hypothetical protein
PA3185	2.6	1.39	1e-08	hypothetical protein
czcA	2.6	1.38	6.5e-07	Resistance-Nodulation-Cell Division (RND) divalent metal cation efflux transporter CzcA
dapA	2.6	1.38	3.7e-10	dihydrodipicolinate synthase
exsE	2.6	1.38	7.3e-05	ExsE
PA5184	2.6	1.38	6e-08	hypothetical protein
dxr	2.6	1.38	3.8e-08	1-deoxy-d-xylulose 5-phosphate reductoisomerase
PA0530	2.6	1.38	6e-07	probable class III pyridoxal phosphate-dependent aminotransferase
PA1957	2.6	1.38	0.00098	hypothetical protein
epd	2.6	1.38	2.3e-09	D-erythrose 4-phosphate dehydrogenase
birA	2.6	1.38	5.3e-09	BirA bifunctional protein
catR	2.6	1.38	0.00017	transcriptional regulator CatR
PA0554	2.6	1.38	1.2e-09	hypothetical protein
PA0053	2.6	1.38	7.6e-06	hypothetical protein
PA1309	2.6	1.38	3e-07	probable transcriptional regulator
nalD	2.6	1.38	4.5e-05	NalD
PA4278	2.6	1.37	2.7e-09	hypothetical protein
PA3015	2.6	1.37	4.8e-08	hypothetical protein
rtcA	2.6	1.37	5.5e-08	RNA 3'-terminal phosphate cyclase
PA1496	2.6	1.37	2e-05	probable potassium channel
PA4437	2.6	1.37	2.5e-06	hypothetical protein
hscA	2.6	1.37	3.6e-10	heat shock protein HscA
PA3345	2.6	1.37	5.5e-07	hypothetical protein
PA2117	2.6	1.36	6.7e-05	hypothetical protein
pscR	2.6	1.36	8.9e-08	translocation protein in type III secretion
PA0691	2.6	1.36	1.2e-05	hypothetical protein
PA4478	2.6	1.36	3e-09	conserved hypothetical protein
PA0608	2.6	1.36	5.9e-11	probable phosphoglycolate phosphatase
PA4979	2.6	1.36	6.2e-07	probable acyl-CoA dehydrogenase
PA5136	2.6	1.36	2.3e-10	hypothetical protein
ptxR	2.6	1.36	1.9e-06	transcriptional regulator PtxR
mrcB	2.6	1.36	2.6e-09	penicillin-binding protein 1B
PA0006	2.6	1.36	1.4e-07	conserved hypothetical protein
dapF	2.6	1.36	9.1e-11	diaminopimelate epimerase
PA2959	2.6	1.36	8.4e-10	conserved hypothetical protein
PA3347	2.6	1.36	4.1e-08	hypothetical protein
PA3480	2.6	1.36	3.5e-11	probable deoxycytidine triphosphate deaminase
phnW	2.6	1.36	1.2e-06	2-aminoethylphosphonate:pyruvate aminotransferase
PA4380	2.6	1.36	1.1e-09	probable two-component sensor
rpsO	2.6	1.36	0.00041	30S ribosomal protein S15
infB	2.6	1.35	9.1e-07	translation initiation factor IF-2
lig	2.6	1.35	9.9e-11	DNA ligase
PA3726	2.6	1.35	2.6e-05	conserved hypothetical protein
PA4630	2.5	1.35	1.8e-05	hypothetical protein
PA4799	2.5	1.35	4.6e-06	hypothetical protein
gatC	2.5	1.35	0.00043	Glu-tRNA(Gln) amidotransferase subunit C
lpxA	2.5	1.35	2.7e-10	UDP-N-acetylglucosamine acyltransferase
rpmJ	2.5	1.35	2.5e-06	50S ribosomal protein L36
def	2.5	1.34	1.6e-07	polypeptide deformylase
PA1147	2.5	1.34	2.4e-07	probable amino acid permease
fleQ	2.5	1.34	1.7e-08	transcriptional regulator FleQ
PA2983	2.5	1.34	3.8e-09	probable tolQ-type transport protein
PA3854	2.5	1.34	0.00043	hypothetical protein
PA0734	2.5	1.34	0.0082	hypothetical protein
braZ	2.5	1.34	0.0011	branched chain amino acid transporter BraZ
PA4933	2.5	1.34	1.6e-06	hypothetical protein
poxA	2.5	1.34	1e-06	hypothetical protein
alr	2.5	1.34	5e-11	biosynthetic alanine racemase
PA1965	2.5	1.34	1.2e-05	hypothetical protein
PA4857	2.5	1.34	0.00037	hypothetical protein
PA4711	2.5	1.34	8.6e-05	hypothetical protein
PA4849	2.5	1.34	0.00017	hypothetical protein
PA5102	2.5	1.34	3.6e-05	hypothetical protein
PA4543	2.5	1.34	1.2e-06	conserved hypothetical protein
PA5181.1	2.5	1.33	0.001	P34
fliA	2.5	1.33	6e-10	sigma factor FliA
PA1865	2.5	1.33	7e-08	hypothetical protein
lpxK	2.5	1.33	1.4e-07	tetraacyldisaccharide 4*-kinase
PA5132	2.5	1.33	0.00064	hypothetical protein
PA5138	2.5	1.33	1.9e-08	hypothetical protein
PA4815	2.5	1.33	1.4e-05	hypothetical protein
mtr	2.5	1.33	1.2e-06	tryptophan permease
PA2666	2.5	1.33	0.00054	probable 6-pyruvoyl tetrahydrobiopterin synthase
PA1387	2.5	1.33	2.5e-06	hypothetical protein
pckA	2.5	1.33	7.2e-07	phosphoenolpyruvate carboxykinase
PA1012	2.5	1.32	3.3e-09	conserved hypothetical protein
PA4169	2.5	1.32	1.8e-05	conserved hypothetical protein
PA0549	2.5	1.32	2.8e-08	hypothetical protein
PA0562	2.5	1.32	2.4e-05	probable hydrolase
PA5048	2.5	1.32	0.00049	probable nuclease
PA5406	2.5	1.32	0.0016	hypothetical protein
PA4541	2.5	1.32	3e-10	hypothetical protein
hemF	2.5	1.32	3.1e-10	coproporphyrinogen III oxidase, aerobic
plpD	2.5	1.32	4.1e-08	patatin-like protein, PlpD
coxB	2.5	1.31	6.5e-07	cytochrome c oxidase, subunit II
dnaQ	2.5	1.31	2e-09	DNA polymerase III, epsilon chain
PA3264	2.5	1.31	7.1e-07	probable transporter
exsD	2.5	1.31	1.5e-09	ExsD
PA2733	2.5	1.31	3e-06	conserved hypothetical protein
PA3898	2.5	1.31	1.9e-05	probable transcriptional regulator
cysM	2.5	1.31	4.7e-11	cysteine synthase B
lysA	2.5	1.3	4.9e-10	diaminopimelate decarboxylase
rpe	2.5	1.3	1.7e-09	ribulose-phosphate 3-epimerase
atpB	2.5	1.3	3.1e-08	ATP synthase A chain
PA2775	2.5	1.3	4.8e-06	hypothetical protein
PA0950	2.5	1.29	4.5e-08	probable arsenate reductase
PA3200	2.5	1.29	8.5e-07	conserved hypothetical protein
PA2798	2.5	1.29	3.8e-10	probable two-component response regulator
ligT	2.4	1.29	0.017	2'-5' RNA ligase
PA4656	2.4	1.28	1e-09	conserved hypothetical protein
PA4279	2.4	1.28	4.6e-08	hypothetical protein
PA2377	2.4	1.28	4.1e-05	hypothetical protein
PA3991	2.4	1.27	0.00017	hypothetical protein
PA5201	2.4	1.27	1.8e-09	conserved hypothetical protein
PA5127	2.4	1.27	1.2e-05	probable rRNA methylase
PA1306	2.4	1.27	1.2e-08	probable HIT family protein
PA2956	2.4	1.27	3.3e-07	conserved hypothetical protein
PA2980	2.4	1.27	0.002	conserved hypothetical protein
PA1269	2.4	1.27	1.6e-05	probable transcriptional regulator
PA4438	2.4	1.27	3.5e-09	conserved hypothetical protein
ccoP1	2.4	1.27	2.5e-08	Cytochrome c oxidase, cbb3-type, CcoP subunit
PA0226	2.4	1.26	4.4e-05	probable CoA transferase, subunit A
PA4816	2.4	1.26	1.9e-05	hypothetical protein
plsX	2.4	1.26	2.6e-08	fatty acid biosynthesis protein PlsX
PA2457	2.4	1.26	9.7e-05	hypothetical protein
PA3170	2.4	1.26	1.1e-06	conserved hypothetical protein
PA0405	2.4	1.26	1.9e-07	conserved hypothetical protein
PA1741	2.4	1.26	0.0042	hypothetical protein
PA2819	2.4	1.26	0.016	hypothetical protein
PA4627	2.4	1.26	4.7e-05	conserved hypothetical protein
PA1199	2.4	1.26	2.2e-07	probable lipoprotein
PA4520	2.4	1.25	2.7e-08	probable chemotaxis transducer
purF	2.4	1.25	4.3e-07	amidophosphoribosyltransferase
PA5298	2.4	1.25	3.4e-06	xanthine phosphoribosyltransferase
PA3839	2.4	1.25	3.5e-08	probable sodium:sulfate symporter
PA1343	2.4	1.25	4e-07	hypothetical protein
PA3370	2.4	1.25	0.00014	hypothetical protein
PA0326	2.4	1.25	0.00023	probable ATP-binding component of ABC transporter
PA2600	2.4	1.25	7.9e-06	hypothetical protein
PA2684	2.4	1.25	3.6e-09	conserved hypothetical protein
purN	2.4	1.25	3.2e-06	phosphoribosylaminoimidazole synthetase
ndvB	2.4	1.25	1.1e-06	NdvB
PA1426	2.4	1.24	0.00078	hypothetical protein
PA4371	2.4	1.24	1.4e-07	hypothetical protein
PA4010	2.4	1.24	4.3e-08	hypothetical protein
PA3526	2.4	1.24	5e-09	probable outer membrane protein precursor
pstC	2.4	1.24	3.7e-09	membrane protein component of ABC phosphate transporter
PA3434	2.4	1.24	6.9e-07	probable transposase
PA2985	2.4	1.24	6.4e-05	hypothetical protein
aroQ2	2.4	1.24	0.00043	3-dehydroquinate dehydratase
PA2312	2.4	1.24	0.0022	probable transcriptional regulator
PA4459	2.4	1.24	5.2e-08	conserved hypothetical protein
PA0445	2.4	1.24	4.9e-07	probable transposase
grx	2.4	1.23	4.4e-07	glutaredoxin
PA4625	2.3	1.23	6.4e-10	hypothetical protein
pscP	2.3	1.23	3e-05	translocation protein in type III secretion
PA0117	2.3	1.23	1.1e-06	probable short chain dehydrogenase
PA0491	2.3	1.23	3.5e-05	probable transcriptional regulator
rplJ	2.3	1.23	0.00029	50S ribosomal protein L10
PA5114	2.3	1.23	1.1e-07	hypothetical protein
PA2902	2.3	1.23	1.8e-07	hypothetical protein
rpoN	2.3	1.23	1.9e-07	RNA polymerase sigma-54 factor
PA0476	2.3	1.23	0.00085	probable permease
PA5135	2.3	1.23	4.8e-05	conserved hypothetical protein
sspB	2.3	1.23	3.3e-06	stringent starvation protein B
tonB3	2.3	1.23	1.3e-06	TonB3
PA1451	2.3	1.22	3.6e-08	conserved hypothetical protein
nrdR	2.3	1.22	3.8e-06	NrdR
PA0191	2.3	1.22	0.00066	probable transcriptional regulator
nfxB	2.3	1.22	1.4e-08	transcriptional regulator NfxB
cysS	2.3	1.22	6.1e-07	cysteinyl-tRNA synthetase
PA4991	2.3	1.22	4.2e-07	hypothetical protein
rplD	2.3	1.22	8.6e-06	50S ribosomal protein L4
PA5498	2.3	1.22	8.2e-06	probable adhesin
rplO	2.3	1.22	8.7e-06	50S ribosomal protein L15
fpvI	2.3	1.21	9.1e-05	FpvI
PA2539	2.3	1.21	5.1e-06	conserved hypothetical protein
PA1563	2.3	1.21	3.1e-08	conserved hypothetical protein
PA3215	2.3	1.21	5e-07	probable transcriptional regulator
PA2477	2.3	1.21	0.00087	probable thiol:disulfide interchange protein
PA2747	2.3	1.21	0.00077	hypothetical protein
PA5568	2.3	1.21	1.8e-07	conserved hypothetical protein
PA4032	2.3	1.21	3.7e-06	probable two-component response regulator
hscB	2.3	1.21	1.5e-07	heat shock protein HscB
vreI	2.3	1.21	0.0017	ECF sigma factor, VreI
accA	2.3	1.21	4.6e-07	acetyl-coenzyme A carboxylase carboxyl transferase (alpha subunit)
ispA	2.3	1.2	3.9e-05	geranyltranstransferase
wspD	2.3	1.2	1.5e-07	hypothetical protein
PA4783	2.3	1.2	0.00011	conserved hypothetical protein
armR	2.3	1.2	0.0032	antirepressor for MexR, ArmR
aroC	2.3	1.2	6e-08	chorismate synthase
PA1291	2.3	1.2	6.5e-05	hypothetical protein
ptpA	2.3	1.2	3.5e-06	phosphotyrosine protein phosphatase
fliP	2.3	1.2	7.5e-06	flagellar biosynthetic protein FliP
PA0825	2.3	1.2	0.013	hypothetical protein
PA0246	2.3	1.2	3.3e-05	probable major facilitator superfamily (MFS) transporter
PA4286	2.3	1.2	7.1e-06	hypothetical protein
mttC	2.3	1.19	4.8e-05	secretion protein MttC
PA3768	2.3	1.19	2.9e-07	probable metallo-oxidoreductase
PA1564	2.3	1.19	0.0001	conserved hypothetical protein
PA1200	2.3	1.19	3.9e-06	conserved hypothetical protein
PA1331	2.3	1.19	1.6e-08	conserved hypothetical protein
PA0937	2.3	1.19	4.4e-06	conserved hypothetical protein
xseB	2.3	1.19	9.3e-05	exodeoxyribonuclease VII small subunit
PA3612	2.3	1.19	8e-07	conserved hypothetical protein
PA4154	2.3	1.19	2.9e-06	conserved hypothetical protein
nhaP	2.3	1.19	1.4e-05	Na+/H+ antiporter NhaP
PA0360	2.3	1.19	3.4e-09	hypothetical protein
PA2281	2.3	1.18	2.3e-05	probable transcriptional regulator
PA3446	2.3	1.18	1.5e-07	conserved hypothetical protein
PA4596	2.3	1.18	2.1e-08	probable transcriptional regulator
PA0082	2.3	1.18	1.3e-06	hypothetical protein
rmlB	2.3	1.18	1.3e-08	dTDP-D-glucose 4,6-dehydratase
PA0559	2.3	1.18	3.4e-06	conserved hypothetical protein
PA4998	2.3	1.18	7.8e-06	conserved hypothetical protein
PA4636	2.3	1.18	4.4e-07	hypothetical protein
erdR	2.3	1.17	6.6e-08	response regulator ErdR
hisE	2.3	1.17	3.8e-06	phosphoribosyl-ATP pyrophosphohydrolase
PA1651	2.3	1.17	0.00012	probable transporter
PA3730	2.2	1.17	7e-05	hypothetical protein
PA2724	2.2	1.17	0.0019	hypothetical protein
rmlD	2.2	1.17	3.6e-07	dTDP-4-dehydrorhamnose reductase
PA2752	2.2	1.17	0.0068	conserved hypothetical protein
rplT	2.2	1.17	0.013	50S ribosomal protein L20
fha1	2.2	1.17	1.5e-08	Fha1
PA3218	2.2	1.16	0.0067	hypothetical protein
pvdT	2.2	1.16	1.5e-05	PvdT
PA4436	2.2	1.16	4e-06	probable transcriptional regulator
PA1298	2.2	1.16	4.4e-06	conserved hypothetical protein
exsB	2.2	1.16	6.6e-06	exoenzyme S synthesis protein B
PA5519	2.2	1.16	4.8e-06	conserved hypothetical protein
mraY	2.2	1.16	1e-06	phospho-N-acetylmuramoyl-pentapeptide-transferase
PA3371	2.2	1.16	0.0047	hypothetical protein
rnd	2.2	1.16	1.2e-07	ribonuclease D
PA3071	2.2	1.16	0.00017	hypothetical protein
PA2897	2.2	1.15	1.6e-08	probable transcriptional regulator
PA0419	2.2	1.15	3e-05	conserved hypothetical protein
PA0663	2.2	1.15	1.2e-07	hypothetical protein
PA4797	2.2	1.15	2.2e-06	probable transposase
hemH	2.2	1.15	3.7e-08	ferrochelatase
prrF1	2.2	1.15	0.00086	regulatory RNA PrrF1
PA3826	2.2	1.15	0.00067	hypothetical protein
rplA	2.2	1.15	6.1e-05	50S ribosomal protein L1
betT1	2.2	1.15	0.00035	choline transporter BetT
PA2608	2.2	1.14	0.00011	conserved hypothetical protein
PA3286	2.2	1.14	9.4e-09	hypothetical protein
metX	2.2	1.14	2e-07	homoserine O-acetyltransferase
nqrC	2.2	1.14	3.8e-07	Na+-translocating NADH:ubiquinone oxidoreductase subunit Nrq3
nusB	2.2	1.14	3.7e-07	NusB protein
orn	2.2	1.14	6.5e-06	oligoribonuclease
PA3993	2.2	1.14	1.7e-07	probable transposase
PA5492	2.2	1.14	4.2e-08	conserved hypothetical protein
PA1570	2.2	1.14	7e-07	probable transcriptional regulator
ispB	2.2	1.14	6e-07	octaprenyl-diphosphate synthase
PA5177	2.2	1.13	9.2e-06	probable hydrolase
PA1469	2.2	1.13	4.3e-05	hypothetical protein
fleN	2.2	1.13	1.7e-06	flagellar synthesis regulator FleN
PA3414	2.2	1.13	0.0053	hypothetical protein
PA5182	2.2	1.13	7.9e-08	hypothetical protein
PA5299	2.2	1.13	1.5e-07	hypothetical protein
PA0531	2.2	1.13	0.00017	probable glutamine amidotransferase
PA2868	2.2	1.13	5.1e-05	hypothetical protein
PA5106	2.2	1.13	1.8e-05	conserved hypothetical protein
ygcA	2.2	1.13	1e-07	probable RNA methyltransferase
PA4458	2.2	1.13	2.3e-08	conserved hypothetical protein
PA4019	2.2	1.13	1e-05	probable aromatic acid decarboxylase
PA2561	2.2	1.13	2.4e-06	probable chemotaxis transducer
PA4073	2.2	1.13	7.4e-06	probable aldehyde dehydrogenase
PA3978	2.2	1.12	2.2e-06	hypothetical protein
pcrR	2.2	1.12	0.00072	transcriptional regulator protein PcrR
PA1425	2.2	1.12	5.1e-05	probable ATP-binding component of ABC transporter
PA2319	2.2	1.12	5.1e-07	probable transposase
PA3598	2.2	1.12	0.00031	conserved hypothetical protein
rpmD	2.2	1.12	1.7e-05	50S ribosomal protein L30
PA3466	2.2	1.12	3.7e-08	probable ATP-dependent RNA helicase
PA2972	2.2	1.12	0.0013	conserved hypothetical protein
PA4806	2.2	1.12	0.017	probable transcriptional regulator
PA1507	2.2	1.12	0.00035	probable transporter
PA3008	2.2	1.12	0.0018	hypothetical protein
fliR	2.2	1.11	3.5e-05	flagellar biosynthetic protein FliR
PA2478	2.2	1.11	4.4e-05	probable thiol:disulfide interchange protein
PA1678	2.2	1.11	3.7e-06	probable DNA methylase
PA4718	2.2	1.11	3.8e-05	hypothetical protein
PA1797	2.2	1.11	3.8e-05	hypothetical protein
PA1424	2.2	1.11	0.0025	hypothetical protein
PA1735	2.2	1.11	4.5e-06	hypothetical protein
PA3788	2.2	1.11	0.0029	hypothetical protein
PA5363	2.2	1.11	6.3e-07	hypothetical protein
PA5086	2.2	1.11	6.8e-06	hypothetical protein
PA5502	2.2	1.11	4.2e-05	hypothetical protein
PA4146	2.2	1.11	0.00066	hypothetical protein
secE	2.2	1.11	3.5e-05	secretion protein SecE
dnr	2.2	1.11	4.8e-05	transcriptional regulator Dnr
PA2690	2.2	1.11	1.7e-05	probable transposase
lysP	2.1	1.1	5e-06	lysine-specific permease
murD	2.1	1.1	7.1e-07	UDP-N-acetylmuramoylalanine--D-glutamate ligase
PA3070	2.1	1.1	7.1e-07	conserved hypothetical protein
PA2592	2.1	1.1	3.6e-07	probable periplasmic spermidine/putrescine-binding protein
PA0164	2.1	1.1	7.9e-05	probable gamma-glutamyltranspeptidase
exsC	2.1	1.1	3e-06	ExsC, exoenzyme S synthesis protein C precursor
gltD	2.1	1.1	2.4e-06	glutamate synthase small chain
PA1516	2.1	1.1	0.0025	hypothetical protein
PA5165	2.1	1.1	4.6e-06	probable two-component sensor
PA2763	2.1	1.1	0.00036	hypothetical protein
PA0404	2.1	1.1	4.2e-06	conserved hypothetical protein
PA2056	2.1	1.09	0.00013	probable transcriptional regulator
PA0777	2.1	1.09	0.0011	hypothetical protein
PA4943	2.1	1.09	1.6e-05	probable GTP-binding protein
rfaE	2.1	1.09	1.2e-06	LPS biosynthesis protein RfaE
PA3297	2.1	1.09	8.5e-08	probable ATP-dependent helicase
PA0543	2.1	1.09	0.00011	hypothetical protein
PA4135	2.1	1.09	0.00066	probable transcriptional regulator
pgsA	2.1	1.09	2.5e-06	CDP-diacylglycerol--glycerol-3-phosphate 3-phosphatidyltransferase
PA0128	2.1	1.09	7.1e-05	conserved hypothetical protein
PA1485	2.1	1.09	0.0018	probable amino acid permease
tatC	2.1	1.09	2.5e-05	transport protein TatC
PA1332	2.1	1.09	0.0083	hypothetical protein
PA1398	2.1	1.09	1.5e-05	hypothetical protein
PA4381	2.1	1.09	0.0033	probable two-component response regulator
PA5123	2.1	1.09	0.0006	hypothetical protein
PA0986	2.1	1.09	0.003	conserved hypothetical protein
PA5442	2.1	1.08	6.1e-07	conserved hypothetical protein
PA4580	2.1	1.08	2.7e-05	conserved hypothetical protein
codB	2.1	1.08	0.0003	cytosine permease
PA3236	2.1	1.08	4.8e-07	probable glycine betaine-binding protein precursor
PA3959	2.1	1.08	0.021	hypothetical protein
PA0366	2.1	1.08	2.5e-06	probable aldehyde dehydrogenase
PA0057	2.1	1.08	0.00032	hypothetical protein
ftsX	2.1	1.07	1.6e-06	cell division protein FtsX
PA2043	2.1	1.07	0.00043	hypothetical protein
secG	2.1	1.07	0.00019	secretion protein SecG
PA4782	2.1	1.07	0.00039	hypothetical protein
PA0560	2.1	1.07	0.00023	conserved hypothetical protein
PA1189	2.1	1.07	0.0029	conserved hypothetical protein
PA2751	2.1	1.07	8.8e-05	conserved hypothetical protein
rplW	2.1	1.07	0.00011	50S ribosomal protein L23
PA3140	2.1	1.07	8.3e-05	hypothetical protein
yfiR	2.1	1.07	0.00062	YfiR
dsbA	2.1	1.07	1.7e-05	thiol:disulfide interchange protein DsbA
PA4634	2.1	1.07	0.0013	hypothetical protein
PA3267	2.1	1.07	9.9e-08	hypothetical protein
PA5472	2.1	1.07	4.1e-06	hypothetical protein
PA5462	2.1	1.07	0.00053	hypothetical protein
PA4785	2.1	1.07	4.3e-07	probable acyl-CoA thiolase
pgpA	2.1	1.06	0.0031	phosphatidylglycerophosphatase A
PA5407	2.1	1.06	0.0046	hypothetical protein
PA1490	2.1	1.06	6.1e-05	probable transcriptional regulator
PA0756	2.1	1.06	8.4e-05	probable two-component response regulator
PA5548	2.1	1.06	0.0013	probable major facilitator superfamily (MFS) transporter
PA1517	2.1	1.06	7.8e-06	conserved hypothetical protein
PA3033	2.1	1.06	0.0014	hypothetical protein
fabD	2.1	1.06	1.3e-05	malonyl-CoA-[acyl-carrier-protein] transacylase
PA0275	2.1	1.06	3.6e-05	probable transcriptional regulator
PA1126	2.1	1.06	2.8e-05	hypothetical protein
PA2786	2.1	1.05	0.014	hypothetical protein
PA4623	2.1	1.05	0.011	hypothetical protein
PA1296	2.1	1.05	0.001	probable 2-hydroxyacid dehydrogenase
PA0340	2.1	1.05	6.5e-05	conserved hypothetical protein
PA4980	2.1	1.05	0.0085	probable enoyl-CoA hydratase/isomerase
mucA	2.1	1.05	3.1e-05	anti-sigma factor MucA
PA3716	2.1	1.05	5.4e-06	hypothetical protein
PA4961	2.1	1.05	5.4e-07	hypothetical protein
PA2524	2.1	1.05	0.00084	probable two-component sensor
rpsA	2.1	1.05	0.00047	30S ribosomal protein S1
PA3350	2.1	1.04	0.00013	hypothetical protein
PA3184	2.1	1.04	5e-05	probable transcriptional regulator
cat	2.1	1.04	0.00023	chloramphenicol acetyltransferase
PA5030	2.1	1.04	0.00051	probable major facilitator superfamily (MFS) transporter
folP	2.1	1.04	1.5e-05	dihydropteroate synthase
aroP2	2.1	1.04	9.2e-05	aromatic amino acid transport protein AroP2
PA2568	2.1	1.04	1.6e-06	hypothetical protein
pilZ	2.1	1.04	6.6e-06	type 4 fimbrial biogenesis protein PilZ
PA2228	2.1	1.04	0.00089	hypothetical protein
sltB1	2.1	1.04	3.1e-06	soluble lytic transglycosylase B
cysG	2.1	1.04	8.8e-07	siroheme synthase
metF	2.1	1.04	2.2e-06	5,10-methylenetetrahydrofolate reductase
sbp	2.1	1.04	0.0026	sulfate-binding protein precursor
PA3605	2.1	1.04	0.00059	hypothetical protein
ndh	2	1.03	6.4e-07	NADH dehydrogenase
PA3204	2	1.03	3e-06	probable two-component response regulator
PA5005	2	1.03	9e-06	probable carbamoyl transferase
PA1329	2	1.03	0.027	conserved hypothetical protein
PA4972	2	1.03	0.00014	hypothetical protein
PA0428	2	1.03	0.00022	probable ATP-dependent RNA helicase
PA4746.1	2	1.03	0.0098	tRNA-Met
trkA	2	1.03	7e-07	potassium uptake protein TrkA
wspC	2	1.03	1e-06	probable protein methyltransferase
PA3306	2	1.03	1.4e-05	hypothetical protein
PA5207	2	1.03	4.3e-05	probable phosphate transporter
dapE	2	1.02	0.00047	succinyl-diaminopimelate desuccinylase
PA5176	2	1.02	8.6e-06	conserved hypothetical protein
PA3868	2	1.02	9.6e-05	hypothetical protein
glyQ	2	1.02	1.4e-05	glycyl-tRNA synthetase alpha chain
PA3116	2	1.02	0.00053	probable aspartate-semialdehyde dehydrogenase
ftsE	2	1.02	0.00013	cell division protein FtsE
PA2913	2	1.02	0.0045	hypothetical protein
PA0613	2	1.02	9.9e-05	hypothetical protein
PA3680	2	1.02	6e-05	conserved hypothetical protein
PA2210	2	1.02	0.0039	probable major facilitator superfamily (MFS) transporter
purH	2	1.02	2.1e-05	phosphoribosylaminoimidazolecarboxamide formyltransferase
alaS	2	1.02	9.7e-06	alanyl-tRNA synthetase
PA0135	2	1.01	0.022	hypothetical protein
PA4962	2	1.01	0.02	conserved hypothetical protein
PA1961	2	1.01	0.0039	probable transcriptional regulator
PA2039	2	1.01	0.005	hypothetical protein
PA5428	2	1.01	2.8e-05	probable transcriptional regulator
pvdJ	2	1.01	5.3e-07	PvdJ
PA4631	2	1.01	6.9e-07	hypothetical protein
aat	2	1.01	0.00018	leucyl/phenylalanyl-tRNA-protein transferase
PA4287	2	1.01	0.0068	hypothetical protein
trpI	2	1.01	0.00079	transcriptional regulator TrpI
PA5174	2	1.01	0.0003	probable beta-ketoacyl synthase
oxyR	2	1	7.4e-06	OxyR
PA2291	2	1	1.9e-06	probable glucose-sensitive porin
wspA	2	1	2.2e-06	probable chemotaxis transducer
PA0272	2	1	0.0015	probable transcriptional regulator
ubiA	2	1	5.2e-05	4-hydroxybenzoate-octaprenyl transferase
cpdA	2	1	7.5e-05	Cyclic AMP (cAMP) Phosphodiesterase, CpdA
oprB	2	1	7e-06	Glucose/carbohydrate outer membrane porin OprB precursor
PA3694	-2	-1	0.00026	hypothetical protein
pfpI	-2	-1	0.0022	protease PfpI
PA0568	-2	-1.01	0.0058	hypothetical protein
PA2226	-2	-1.01	0.0018	hypothetical protein
ddlA	-2	-1.01	0.0001	D-alanine-D-alanine ligase A
pyrR	-2	-1.01	9.1e-05	transcriptional regulator PyrR
PA5089	-2	-1.01	0.0009	hypothetical protein
PA1418	-2	-1.01	0.013	probable sodium:solute symport protein
PA4677	-2	-1.01	0.00032	hypothetical protein
PA4606	-2	-1.01	2.2e-05	conserved hypothetical protein
PA3674	-2	-1.01	0.00038	hypothetical protein
acpP	-2	-1.01	0.0014	acyl carrier protein
PA4878	-2	-1.01	0.0002	probable transcriptional regulator
PA4074	-2	-1.01	0.017	probable transcriptional regulator
PA1214	-2	-1.02	0.0082	hypothetical protein
PA4400	-2	-1.02	0.0009	probable pyrophosphohydrolase
PA4505	-2	-1.02	0.00018	probable ATP-binding component of ABC transporter
PA4633	-2	-1.02	2.3e-05	probable chemotaxis transducer
PA5329	-2	-1.02	0.0014	conserved hypothetical protein
PA0615	-2	-1.02	0.0035	hypothetical protein
argR	-2	-1.02	2.1e-05	transcriptional regulator ArgR
PA0954	-2	-1.02	0.0028	probable acylphosphatase
PA1598	-2	-1.02	0.011	conserved hypothetical protein
PA3733	-2	-1.03	0.0033	hypothetical protein
adhA	-2	-1.03	5.7e-05	alcohol dehydrogenase
PA1601	-2	-1.03	0.00071	probable aldehyde dehydrogenase
PA0830	-2	-1.03	0.00021	hypothetical protein
PA3235	-2	-1.03	0.0051	conserved hypothetical protein
PA2874	-2	-1.03	0.0023	hypothetical protein
PA0370	-2	-1.04	0.0062	conserved hypothetical protein
PA4754	-2.1	-1.04	1.4e-05	hypothetical protein
PA5245	-2.1	-1.04	3.2e-05	conserved hypothetical protein
PA3429	-2.1	-1.04	0.006	probable epoxide hydrolase
algR	-2.1	-1.04	0.00028	alginate biosynthesis regulatory protein AlgR
pssA	-2.1	-1.04	5.8e-06	phosphatidylserine synthase
PA2562	-2.1	-1.04	0.0042	hypothetical protein
PA3232	-2.1	-1.04	0.012	probable nuclease
PA0089	-2.1	-1.04	0.0052	hypothetical protein
fumC1	-2.1	-1.04	0.00053	fumarate hydratase
pqqF	-2.1	-1.05	0.00051	pyrroloquinoline quinone biosynthesis protein F
fadH1	-2.1	-1.05	0.0001	2,4-dienoyl-CoA reductase FadH1
PA5409	-2.1	-1.05	0.00074	hypothetical protein
atuG	-2.1	-1.06	0.0045	putative short chain dehydrogenase involved in catabolism of citronellol
PA1283	-2.1	-1.06	0.00025	probable transcriptional regulator
PA0919	-2.1	-1.06	1.8e-05	hypothetical protein
pilK	-2.1	-1.06	5.3e-05	methyltransferase PilK
PA0626	-2.1	-1.06	0.00065	hypothetical protein
PA1227	-2.1	-1.06	0.022	hypothetical protein
upp	-2.1	-1.06	0.0001	uracil phosphoribosyltransferase
accB	-2.1	-1.06	2.6e-05	biotin carboxyl carrier protein (BCCP)
PA5101	-2.1	-1.06	0.0066	hypothetical protein
PA2174	-2.1	-1.07	0.012	hypothetical protein
nuoH	-2.1	-1.07	4.3e-05	NADH dehydrogenase I chain H
PA4714	-2.1	-1.07	6.3e-05	conserved hypothetical protein
pilX	-2.1	-1.07	2.9e-06	type 4 fimbrial biogenesis protein PilX
PA1655	-2.1	-1.07	2.1e-05	probable glutathione S-transferase
prlC	-2.1	-1.07	0.00039	oligopeptidase A
PA2010	-2.1	-1.07	0.00041	probable transcriptional regulator
PA0102	-2.1	-1.08	6.1e-06	probable carbonic anhydrase
PA4182	-2.1	-1.08	0.00049	hypothetical protein
PA3678	-2.1	-1.08	6.7e-05	probable transcriptional regulator
PA4899	-2.1	-1.08	0.00019	probable aldehyde dehydrogenase
PA4202	-2.1	-1.08	0.00011	hypothetical protein
PA1914	-2.1	-1.08	0.0058	conserved hypothetical protein
cobV	-2.1	-1.08	0.0052	cobalamin (5'-phosphate) synthase
PA2475	-2.1	-1.08	0.0064	probable cytochrome P450
PA3462	-2.1	-1.08	0.00015	probable sensor/response regulator hybrid
PA1039	-2.1	-1.08	0.0042	conserved hypothetical protein
PA2414	-2.1	-1.09	0.00073	L-sorbosone dehydrogenase
PA0550	-2.1	-1.09	0.0034	conserved hypothetical protein
PA5079	-2.1	-1.09	7.5e-05	conserved hypothetical protein
PA5115	-2.1	-1.09	5.4e-05	conserved hypothetical protein
PA2327	-2.1	-1.09	0.0015	probable permease of ABC transporter
PA0521	-2.1	-1.09	0.0023	probable cytochrome c oxidase subunit
oprG	-2.1	-1.09	0.00051	Outer membrane protein OprG precursor
PA2529	-2.1	-1.09	1.1e-05	hypothetical protein
xcpW	-2.1	-1.09	5.3e-05	general secretion pathway protein J
PA3077	-2.1	-1.1	0.0026	probable two-component response regulator
PA0815	-2.1	-1.1	1.4e-05	probable transcriptional regulator
PA2794	-2.1	-1.1	0.0016	pseudaminidase
PA3761	-2.1	-1.1	0.00012	N-Acetyl-D-Glucosamine phosphotransferase system transporter
PA2950	-2.1	-1.1	2.4e-05	hypothetical protein
PA3925	-2.1	-1.1	8.6e-05	probable acyl-CoA thiolase
PA0840	-2.1	-1.1	7.2e-06	probable oxidoreductase
kynB	-2.1	-1.1	0.0016	kynurenine formamidase, KynB
aceK	-2.1	-1.1	1.8e-06	isocitrate dehydrogenase kinase/phosphatase
amiC	-2.1	-1.1	8.9e-05	aliphatic amidase expression-regulating protein
PA2483	-2.1	-1.1	2.8e-05	conserved hypothetical protein
ptxS	-2.1	-1.1	4.1e-05	transcriptional regulator PtxS
aceF	-2.1	-1.1	3.9e-05	dihydrolipoamide acetyltransferase
hupB	-2.2	-1.11	5.2e-06	DNA-binding protein HU
atuF	-2.2	-1.11	5.3e-05	geranyl-CoA carboxylase, alpha-subunit (biotin-containing)
PA4841	-2.2	-1.11	0.00029	conserved hypothetical protein
PA1096	-2.2	-1.11	1.2e-05	hypothetical protein
PA4793	-2.2	-1.12	2e-06	hypothetical protein
PA1399	-2.2	-1.12	0.013	probable transcriptional regulator
PA3198	-2.2	-1.12	5.8e-06	conserved hypothetical protein
PA4591	-2.2	-1.12	7.1e-05	hypothetical protein
PA1486	-2.2	-1.12	0.0024	hypothetical protein
pilO	-2.2	-1.12	4.7e-06	type 4 fimbrial biogenesis protein PilO
PA0038	-2.2	-1.12	0.00017	hypothetical protein
pqqC	-2.2	-1.12	0.00018	pyrroloquinoline quinone biosynthesis protein C
PA3311	-2.2	-1.12	8.3e-05	conserved hypothetical protein
PA1243	-2.2	-1.12	1e-06	probable sensor/response regulator hybrid
PA4715	-2.2	-1.13	4e-07	probable aminotransferase
PA1550	-2.2	-1.13	6.1e-07	hypothetical protein
gor	-2.2	-1.13	2.6e-06	glutathione reductase
gcvP1	-2.2	-1.13	4.5e-06	glycine cleavage system protein P1
PA0421	-2.2	-1.13	4.9e-07	hypothetical protein
arcA	-2.2	-1.14	0.0001	arginine deiminase
spuE	-2.2	-1.14	6e-06	polyamine transport protein
mltD	-2.2	-1.14	1e-06	membrane-bound lytic murein transglycosylase D precursor
PA0863	-2.2	-1.14	0.0011	probable oxidoreductase
xcpS	-2.2	-1.14	2.4e-05	general secretion pathway protein F
trxA	-2.2	-1.14	5.5e-05	thioredoxin
PA2176	-2.2	-1.14	0.0071	hypothetical protein
senC	-2.2	-1.14	0.00018	SenC
PA4335	-2.2	-1.14	0.00045	hypothetical protein
PA2658	-2.2	-1.14	0.0054	hypothetical protein
PA4163	-2.2	-1.14	2.7e-06	hypothetical protein
PA1043	-2.2	-1.15	1.6e-06	hypothetical protein
PA5391	-2.2	-1.15	0.0089	hypothetical protein
PA3734	-2.2	-1.15	0.0013	hypothetical protein
PA4452	-2.2	-1.15	0.00031	conserved hypothetical protein
PA1052	-2.2	-1.15	0.00086	conserved hypothetical protein
hasAp	-2.2	-1.15	0.0091	heme acquisition protein HasAp
PA5088	-2.2	-1.15	6.5e-05	hypothetical protein
PA0270	-2.2	-1.15	0.00031	hypothetical protein
PA3784	-2.2	-1.15	7.2e-05	hypothetical protein
PA1122	-2.2	-1.15	0.00082	probable peptide deformylase
pcaD	-2.2	-1.16	0.0052	beta-ketoadipate enol-lactone hydrolase
PA1131	-2.2	-1.16	0.0015	probable major facilitator superfamily (MFS) transporter
folX	-2.2	-1.16	6.9e-06	d-erythro-7,8-dihydroneopterin triphosphate epimerase
PA0614	-2.2	-1.16	0.0055	hypothetical protein
PA3055	-2.2	-1.16	9.5e-07	hypothetical protein
norC	-2.2	-1.16	2.4e-07	nitric-oxide reductase subunit C
PA3316	-2.2	-1.16	0.0037	probable permease of ABC transporter
PA4331	-2.2	-1.16	0.00029	probable ferredoxin reductase
PA0841	-2.2	-1.16	2e-05	hypothetical protein
ampC	-2.2	-1.16	0.00018	beta-lactamase precursor
PA2079	-2.2	-1.17	4.1e-05	probable amino acid permease
glcD	-2.3	-1.17	4.3e-05	glycolate oxidase subunit GlcD
PA0388	-2.3	-1.17	7.2e-07	hypothetical protein
putA	-2.3	-1.17	6e-05	proline dehydrogenase PutA
PA2262	-2.3	-1.17	0.0035	probable 2-ketogluconate transporter
PA5424	-2.3	-1.17	4.4e-05	conserved hypothetical protein
PA4312	-2.3	-1.17	0.00013	conserved hypothetical protein
PA4682	-2.3	-1.17	0.00058	hypothetical protein
PA3871	-2.3	-1.18	0.00054	probable peptidyl-prolyl cis-trans isomerase, PpiC-type
PA4036	-2.3	-1.18	3.3e-05	probable two-component sensor
sucA	-2.3	-1.18	0.00022	2-oxoglutarate dehydrogenase (E1 subunit)
PA5458	-2.3	-1.18	0.0016	hypothetical protein
PA5148	-2.3	-1.18	6.1e-06	conserved hypothetical protein
PA1492	-2.3	-1.18	0.0098	hypothetical protein
PA4359	-2.3	-1.18	0.011	conserved hypothetical protein
PA4338	-2.3	-1.18	5.1e-05	hypothetical protein
PA0918	-2.3	-1.19	3.2e-07	cytochrome b561
PA3454	-2.3	-1.19	4.5e-05	probable acyl-CoA thiolase
oprP	-2.3	-1.19	0.0046	Phosphate-specific outer membrane porin OprP precursor
pvdE	-2.3	-1.19	0.011	pyoverdine biosynthesis protein PvdE
PA3797	-2.3	-1.19	2.9e-06	conserved hypothetical protein
nth	-2.3	-1.19	6e-05	endonuclease III
PA3355	-2.3	-1.19	0.00019	hypothetical protein
PA4162	-2.3	-1.19	0.0012	probable short-chain dehydrogenase
fepG	-2.3	-1.19	0.027	ferric enterobactin transport protein FepG
mdcE	-2.3	-1.19	0.007	malonate decarboxylase gamma subunit
argJ	-2.3	-1.2	1.2e-07	glutamate N-acetyltransferase
PA4090	-2.3	-1.2	0.0023	hypothetical protein
PA0639	-2.3	-1.2	0.0004	conserved hypothetical protein
xdhB	-2.3	-1.2	1e-05	xanthine dehydrogenase
PA1264	-2.3	-1.2	0.0036	probable transcriptional regulator
amn	-2.3	-1.2	1.2e-06	AMP nucleosidase
PA2698	-2.3	-1.2	8.4e-06	probable hydrolase
glcB	-2.3	-1.2	1.9e-05	malate synthase G
PA4524.1	-2.3	-1.2	0.0017	tRNA-Thr
PA1833	-2.3	-1.2	9.6e-08	probable oxidoreductase
nuoE	-2.3	-1.21	4.6e-07	NADH dehydrogenase I chain E
PA4639	-2.3	-1.21	1.8e-05	hypothetical protein
PA0656	-2.3	-1.21	1.5e-05	probable HIT family protein
PA2571	-2.3	-1.21	2.1e-05	probable two-component sensor
PA2826	-2.3	-1.21	6.1e-06	probable glutathione peroxidase
PA3614	-2.3	-1.21	6.9e-07	hypothetical protein
PA4504	-2.3	-1.21	6.5e-05	probable permease of ABC transporter
PA2588	-2.3	-1.21	8.1e-07	probable transcriptional regulator
PA0039	-2.3	-1.22	6.3e-05	hypothetical protein
PA0647	-2.3	-1.22	1.2e-06	hypothetical protein
PA4774	-2.3	-1.22	7.7e-05	hypothetical protein
PA3860	-2.3	-1.22	5.3e-06	probable AMP-binding enzyme
PA1742	-2.3	-1.22	6.5e-08	probable amidotransferase
xcpQ	-2.3	-1.23	1.3e-07	general secretion pathway protein D
PA0474	-2.3	-1.23	0.016	hypothetical protein
PA0271	-2.3	-1.23	1.7e-05	hypothetical protein
PA3858	-2.3	-1.23	5.1e-07	probable amino acid-binding protein
PA1220	-2.3	-1.23	0.0056	hypothetical protein
pagL	-2.3	-1.23	1.3e-05	Lipid A 3-O-deacylase
opmD	-2.4	-1.23	0.00012	probable outer membrane protein precursor
PA3785	-2.4	-1.24	1.9e-07	conserved hypothetical protein
aotP	-2.4	-1.24	2.4e-07	arginine/ornithine transport protein AotP
PA4128	-2.4	-1.24	0.0032	conserved hypothetical protein
PA1660	-2.4	-1.24	7.8e-05	hypothetical protein
norB	-2.4	-1.24	1e-06	nitric-oxide reductase subunit B
PA2557	-2.4	-1.24	6.6e-08	probable AMP-binding enzyme
PA0088	-2.4	-1.24	1.8e-06	hypothetical protein
bioD	-2.4	-1.24	0.00045	dethiobiotin synthase
nirQ	-2.4	-1.24	2.2e-05	regulatory protein NirQ
PA4395	-2.4	-1.24	5.2e-05	conserved hypothetical protein
PA3846	-2.4	-1.24	0.00015	hypothetical protein
leuC	-2.4	-1.25	2.4e-08	3-isopropylmalate dehydratase large subunit
PA0113	-2.4	-1.25	0.0012	probable cytochrome c oxidase assembly factor
foaB	-2.4	-1.25	4.8e-06	fatty-acid oxidation complex beta-subunit
PA1466	-2.4	-1.25	0.00093	hypothetical protein
PA3241	-2.4	-1.25	0.00041	hypothetical protein
PA2682	-2.4	-1.26	6e-05	conserved hypothetical protein
PA2103	-2.4	-1.26	4.7e-07	probable molybdopterin biosynthesis protein MoeB
PA5116	-2.4	-1.26	0.005	probable transcriptional regulator
osmE	-2.4	-1.26	3.4e-07	osmotically inducible lipoprotein OsmE
PA2699	-2.4	-1.26	4.9e-05	hypothetical protein
PA3289	-2.4	-1.26	0.0012	hypothetical protein
PA1600	-2.4	-1.26	0.0039	probable cytochrome c
PA3362	-2.4	-1.26	2e-05	hypothetical protein
PA5291	-2.4	-1.26	1.5e-08	probable choline transporter
PA5510	-2.4	-1.26	0.00034	probable transporter
PA0083	-2.4	-1.27	1.4e-06	conserved hypothetical protein
gshA	-2.4	-1.27	2.7e-07	glutamate--cysteine ligase
clpB	-2.4	-1.27	2.2e-05	ClpB protein
putP	-2.4	-1.27	1.6e-05	sodium/proline symporter PutP
PA1027	-2.4	-1.27	6e-08	probable aldehyde dehydrogenase
acsB	-2.4	-1.27	5.1e-08	acetyl-coenzyme A synthetase
stk1	-2.4	-1.27	0.00035	serine-threonine kinase Stk1
PA4958	-2.4	-1.27	2.2e-08	hypothetical protein
chpB	-2.4	-1.28	2e-05	probable methylesterase
PA1881	-2.4	-1.28	0.00046	probable oxidoreductase
gcdH	-2.4	-1.28	2.4e-07	glutaryl-CoA dehydrogenase
PA0200	-2.4	-1.28	1.1e-06	hypothetical protein
lldP	-2.4	-1.28	2.3e-05	L-lactate permease
napD	-2.4	-1.28	0.00012	NapD protein of periplasmic nitrate reductase
PA3023	-2.4	-1.29	0.011	conserved hypothetical protein
PA0250	-2.4	-1.29	1.4e-05	conserved hypothetical protein
PA0862	-2.4	-1.29	1e-07	hypothetical protein
PA2679	-2.4	-1.29	4e-06	hypothetical protein
PA3505	-2.5	-1.29	0.0018	hypothetical protein
aruC	-2.5	-1.3	3.9e-07	N-succinylglutamate 5-semialdehyde dehydrogenase
PA0401	-2.5	-1.3	6.6e-08	noncatalytic dihydroorotase-like protein
wbpZ	-2.5	-1.3	9.4e-09	glycosyltransferase WbpZ
PA3507	-2.5	-1.3	0.0015	probable short-chain dehydrogenase
moeA2	-2.5	-1.3	5.7e-08	molybdenum cofactor biosynthesis protein A2
PA2827	-2.5	-1.3	8.8e-06	conserved hypothetical protein
ilvC	-2.5	-1.3	2.7e-06	ketol-acid reductoisomerase
PA0479	-2.5	-1.31	3.4e-05	probable transcriptional regulator
PA1033	-2.5	-1.31	0.00018	probable glutathione S-transferase
tadD	-2.5	-1.31	0.00016	TadD
PA2491	-2.5	-1.31	2e-08	probable oxidoreductase
PA3508	-2.5	-1.31	0.0027	probable transcriptional regulator
PA2883	-2.5	-1.31	2e-05	hypothetical protein
PA3076	-2.5	-1.31	2e-05	hypothetical protein
PA0618	-2.5	-1.31	3.9e-05	probable bacteriophage protein
PA2841	-2.5	-1.31	6.8e-05	probable enoyl-CoA hydratase/isomerase
PA1020	-2.5	-1.32	0.00075	probable acyl-CoA dehydrogenase
pchR	-2.5	-1.33	0.00088	transcriptional regulator PchR
PA0084	-2.5	-1.33	6.4e-07	conserved hypothetical protein
PA1354	-2.5	-1.33	2.3e-05	hypothetical protein
PA5033	-2.5	-1.33	3.4e-07	hypothetical protein
PA3566	-2.5	-1.33	3.3e-05	conserved hypothetical protein
wzm	-2.5	-1.33	1.7e-06	membrane subunit of A-band LPS efflux transporter
cpo	-2.5	-1.33	3.8e-05	chloroperoxidase precursor
PA2556	-2.5	-1.33	0.0011	probable transcriptional regulator
glcF	-2.5	-1.33	0.00041	glycolate oxidase subunit GlcF
PA5456	-2.5	-1.33	6e-07	hypothetical protein
PA3419	-2.5	-1.34	2.7e-05	hypothetical protein
pilA	-2.5	-1.34	2.6e-05	type 4 fimbrial precursor PilA
PA3739	-2.5	-1.34	1.1e-05	probable sodium/hydrogen antiporter
PA5384	-2.5	-1.34	0.0014	probable lipolytic enzyme
PA0070	-2.5	-1.35	6.9e-07	hypothetical protein
etfB	-2.5	-1.35	1.4e-05	electron transfer flavoprotein beta-subunit
PA3173	-2.5	-1.35	1e-07	probable short-chain dehydrogenase
PA1887	-2.5	-1.35	0.00031	hypothetical protein
PA4758.1	-2.5	-1.35	2.6e-05	P32
gcvH2	-2.5	-1.35	1.5e-05	glycine cleavage system protein H2
PA0660	-2.5	-1.35	7.9e-09	hypothetical protein
PA0644	-2.6	-1.35	7.2e-06	hypothetical protein
ada	-2.6	-1.35	1e-06	O6-methylguanine-DNA methyltransferase
aruG	-2.6	-1.35	1.4e-06	arginine/ornithine succinyltransferase AII subunit
PA1893	-2.6	-1.35	3.4e-05	hypothetical protein
PA2659	-2.6	-1.36	2.6e-08	hypothetical protein
PA4798	-2.6	-1.36	0.0022	hypothetical protein
PA0741	-2.6	-1.36	0.00041	conserved hypothetical protein
PA3427	-2.6	-1.36	8e-07	probable short-chain dehydrogenase
lipA	-2.6	-1.36	7.2e-05	lactonizing lipase precursor
chpA	-2.6	-1.36	1.8e-07	component of chemotactic signal transduction system
ftsZ	-2.6	-1.36	0.00016	cell division protein FtsZ
PA2260	-2.6	-1.36	0.0031	hypothetical protein
popD	-2.6	-1.36	4.6e-09	Translocator outer membrane protein PopD precursor
PA3520	-2.6	-1.36	3.5e-05	hypothetical protein
PA0446	-2.6	-1.36	1.2e-05	conserved hypothetical protein
PA3600	-2.6	-1.37	0.00015	conserved hypothetical protein
PA0625	-2.6	-1.37	1.8e-08	hypothetical protein
PA2407	-2.6	-1.37	2e-05	probable adhesion protein
PA0168	-2.6	-1.37	7.6e-05	conserved hypothetical protein
PA1089	-2.6	-1.37	1.6e-06	conserved hypothetical protein
PA4290	-2.6	-1.37	1.8e-06	probable chemotaxis transducer
PA5475	-2.6	-1.37	1e-06	hypothetical protein
PA4219	-2.6	-1.37	0.00011	hypothetical protein
PA3695	-2.6	-1.37	3.1e-06	hypothetical protein
PA3460	-2.6	-1.38	1.4e-06	probable acetyltransferase
PA4078	-2.6	-1.38	2.8e-06	probable nonribosomal peptide synthetase
PA1137	-2.6	-1.38	6.4e-05	probable oxidoreductase
PA0258	-2.6	-1.38	8e-07	hypothetical protein
PA2062	-2.6	-1.38	1.1e-06	probable pyridoxal-phosphate dependent enzyme
PA2441	-2.6	-1.38	0.0014	hypothetical protein
PA1943	-2.6	-1.38	3.8e-06	hypothetical protein
PA3272	-2.6	-1.38	6.9e-09	probable ATP-dependent DNA helicase
PA0473	-2.6	-1.38	1.1e-06	probable glutathione S-transferase
PA3240	-2.6	-1.38	1.4e-05	conserved hypothetical protein
PA1090	-2.6	-1.38	1e-07	hypothetical protein
fadD1	-2.6	-1.38	4.1e-07	long-chain-fatty-acid--CoA ligase
pqqE	-2.6	-1.38	3.1e-05	pyrroloquinoline quinone biosynthesis protein E
PA3677	-2.6	-1.39	3e-05	probable Resistance-Nodulation-Cell Division (RND) efflux membrane fusion protein precursor
fliD	-2.6	-1.39	3.8e-06	flagellar capping protein FliD
nrdJb	-2.6	-1.39	1.7e-08	NrdJb
arnE	-2.6	-1.39	6.4e-05	ArnE
PA3426	-2.6	-1.39	1.3e-06	probable enoyl CoA-hydratase/isomerase
PA3972	-2.6	-1.39	2.9e-09	probable acyl-CoA dehydrogenase
flp	-2.6	-1.39	0.00016	Type IVb pilin, Flp
PA3750	-2.6	-1.39	0.00046	hypothetical protein
rsaL	-2.6	-1.4	9.7e-09	regulatory protein RsaL
PA3256	-2.6	-1.4	4e-09	probable oxidoreductase
PA3228	-2.7	-1.41	8.3e-09	probable ATP-binding/permease fusion ABC transporter
PA4139	-2.7	-1.41	2.1e-06	hypothetical protein
lon	-2.7	-1.41	7.2e-07	Lon protease
PA0567	-2.7	-1.41	0.00024	conserved hypothetical protein
rhlR	-2.7	-1.41	3e-08	transcriptional regulator RhlR
PA2410	-2.7	-1.41	5.7e-07	hypothetical protein
PA0605	-2.7	-1.41	0.00016	probable permease of ABC transporter
PA2729	-2.7	-1.41	1.5e-07	hypothetical protein
PA3912	-2.7	-1.41	1.8e-07	conserved hypothetical protein
PA4188	-2.7	-1.42	0.0049	conserved hypothetical protein
PA3908	-2.7	-1.42	2.2e-10	hypothetical protein
PA4311	-2.7	-1.42	6.3e-09	conserved hypothetical protein
PA2418	-2.7	-1.42	0.0024	hypothetical protein
PA1772	-2.7	-1.42	1.6e-07	probable methyltransferase
PA1095	-2.7	-1.42	2e-06	hypothetical protein
PA4399	-2.7	-1.42	7.6e-07	conserved hypothetical protein
PA3866	-2.7	-1.43	1.1e-06	pyocin protein
PA2325	-2.7	-1.43	0.0034	hypothetical protein
PA1125	-2.7	-1.43	5.8e-05	probable cobalamin biosynthetic protein
PA2469	-2.7	-1.43	0.00015	probable transcriptional regulator
PA5544	-2.7	-1.43	4.6e-07	conserved hypothetical protein
PA0602	-2.7	-1.43	1.3e-08	probable binding protein component of ABC transporter
PA2422	-2.7	-1.43	0.021	hypothetical protein
PA5457	-2.7	-1.44	1.9e-05	hypothetical protein
oprL	-2.7	-1.44	3.4e-07	Peptidoglycan associated lipoprotein OprL precursor
cobU	-2.7	-1.44	1.6e-05	nicotinate-nucleotide--dimethylbenzimidazole phosphoribosyltransferase
PA0522	-2.7	-1.44	0.00092	hypothetical protein
fusA2	-2.7	-1.44	3.5e-09	elongation factor G
ppiC2	-2.7	-1.44	0.014	peptidyl-prolyl cis-trans isomerase C2
PA4199	-2.7	-1.44	1.7e-08	probable acyl-CoA dehydrogenase
catA	-2.7	-1.44	0.0085	catechol 1,2-dioxygenase
PA0096	-2.7	-1.44	4.7e-05	hypothetical protein
pscE	-2.7	-1.44	8.7e-05	type III export protein PscE
PA1013.1	-2.7	-1.44	0.0032	tRNA-Ser
gabD	-2.7	-1.44	1.8e-08	succinate-semialdehyde dehydrogenase
tpx	-2.7	-1.44	3.5e-06	thiol peroxidase
nuoF	-2.7	-1.44	2.6e-07	NADH dehydrogenase I chain F
hpcB	-2.7	-1.45	1.4e-05	homoprotocatechuate 2,3-dioxygenase
PA0109	-2.7	-1.45	0.012	hypothetical protein
PA1028	-2.7	-1.45	3.4e-06	probable oxidoreductase
bfmS	-2.7	-1.45	3.7e-07	BfmS
aceA	-2.7	-1.45	1.1e-05	isocitrate lyase
PA3628	-2.7	-1.45	2.9e-09	probable esterase
PA2746	-2.7	-1.45	0.015	hypothetical protein
cpg2	-2.7	-1.46	7.9e-05	carboxypeptidase G2 precursor
PA4276.1	-2.7	-1.46	0.0047	tRNA-Trp
PA0642	-2.8	-1.46	1.2e-07	hypothetical protein
PA3504	-2.8	-1.46	0.00014	probable aldehyde dehydrogenase
nosY	-2.8	-1.46	0.014	NosY protein
PA4706	-2.8	-1.46	0.00047	probable ATP-binding component of ABC transporter
PA0484	-2.8	-1.47	6.5e-08	conserved hypothetical protein
PA4788	-2.8	-1.47	0.00027	hypothetical protein
PA2213	-2.8	-1.47	0.0053	probable porin
PA1888	-2.8	-1.47	4.6e-06	hypothetical protein
tal	-2.8	-1.47	3.2e-10	transaldolase
PA3119	-2.8	-1.47	3.1e-05	conserved hypothetical protein
PA4298	-2.8	-1.47	0.012	hypothetical protein
PA3613	-2.8	-1.47	2.4e-08	hypothetical protein
PA5352	-2.8	-1.48	0.00081	conserved hypothetical protein
PA3046	-2.8	-1.48	6.7e-10	conserved hypothetical protein
PA5059	-2.8	-1.48	0.00021	probable transcriptional regulator
PA1167	-2.8	-1.48	1.8e-06	hypothetical protein
PA5408	-2.8	-1.48	0.0063	hypothetical protein
PA5545	-2.8	-1.48	2.2e-10	conserved hypothetical protein
PA0635	-2.8	-1.48	0.0061	hypothetical protein
PA4021	-2.8	-1.48	2.7e-09	probable transcriptional regulator
osmC	-2.8	-1.48	1.3e-05	osmotically inducible protein OsmC
atuC	-2.8	-1.48	2.1e-07	geranyl-CoA carboxylase, beta-subunit
hitB	-2.8	-1.49	2.3e-05	iron (III)-transport system permease HitB
PA1204	-2.8	-1.49	3.9e-08	conserved hypothetical protein
PA5459	-2.8	-1.49	4.4e-07	hypothetical protein
PA4362	-2.8	-1.49	3.2e-06	hypothetical protein
PA0688	-2.8	-1.49	0.00025	probable binding protein component of ABC transporter
arnF	-2.8	-1.49	0.0042	ArnF
PA0606	-2.8	-1.49	0.00068	probable permease of ABC transporter
glcE	-2.8	-1.49	2.8e-05	glycolate oxidase subunit GlcE
PA5378	-2.8	-1.49	2.6e-09	hypothetical protein
PA2566	-2.8	-1.49	1.6e-08	conserved hypothetical protein
PA2199	-2.8	-1.5	6.2e-10	probable dehydrogenase
PA4842	-2.8	-1.5	6.6e-10	hypothetical protein
piv	-2.8	-1.5	1.3e-10	protease IV
PA3089	-2.8	-1.5	2.7e-05	hypothetical protein
PA0641	-2.8	-1.5	4.7e-11	probable bacteriophage protein
PA1648	-2.8	-1.5	1e-07	probable oxidoreductase
PA2066	-2.8	-1.51	0.0003	hypothetical protein
PA4434	-2.8	-1.51	1.3e-10	probable oxidoreductase
PA3533	-2.8	-1.51	8.1e-11	conserved hypothetical protein
dapB	-2.8	-1.51	2.8e-09	dihydrodipicolinate reductase
etfA	-2.9	-1.51	1e-06	electron transfer flavoprotein alpha-subunit
roxR	-2.9	-1.51	3.7e-07	RoxR
fliC	-2.9	-1.51	8e-07	flagellin type B
rhlI	-2.9	-1.51	5e-10	autoinducer synthesis protein RhlI
PA3796	-2.9	-1.51	0.00024	hypothetical protein
hisF2	-2.9	-1.51	6.1e-08	imidazoleglycerol-phosphate synthase, cyclase subunit
moeA1	-2.9	-1.51	3.9e-06	molybdenum cofactor biosynthetic protein A1
PA2345	-2.9	-1.52	9.7e-08	conserved hypothetical protein
PA1761	-2.9	-1.52	4.4e-05	hypothetical protein
PA5167	-2.9	-1.52	9.2e-09	probable c4-dicarboxylate-binding protein
PA5376	-2.9	-1.52	2.2e-10	probable ATP-binding component of ABC transporter
PA1944	-2.9	-1.52	1.3e-11	hypothetical protein
PA2864	-2.9	-1.52	9.4e-05	conserved hypothetical protein
amiR	-2.9	-1.52	6.9e-10	aliphatic amidase regulator
PA1093	-2.9	-1.52	2.5e-09	hypothetical protein
PA3567	-2.9	-1.52	1.9e-07	probable oxidoreductase
PA0630	-2.9	-1.53	0.007	hypothetical protein
lldD	-2.9	-1.53	9.7e-07	L-lactate dehydrogenase
PA2843	-2.9	-1.53	4.6e-10	probable aldolase
PA0637	-2.9	-1.53	1.4e-06	conserved hypothetical protein
popB	-2.9	-1.53	2.2e-10	translocator protein PopB
PA4880	-2.9	-1.54	8.2e-07	probable bacterioferritin
gloA3	-2.9	-1.54	5e-07	lactoylglutathione lyase
PA0673	-2.9	-1.54	1.3e-05	hypothetical protein
ldcA	-2.9	-1.54	7.5e-10	lysine-specific pyridoxal 5'-phosphate-dependent carboxylase, LdcA
xenB	-2.9	-1.55	5e-08	xenobiotic reductase
PA1292	-2.9	-1.56	6.6e-10	probable 3-mercaptopyruvate sulfurtransferase
PA2650	-2.9	-1.56	0.00016	conserved hypothetical protein
leuA	-2.9	-1.56	1.7e-09	2-isopropylmalate synthase
PA3022	-2.9	-1.56	2.2e-11	hypothetical protein
PA3506	-3	-1.56	3.1e-05	probable decarboxylase
PA2430	-3	-1.57	7.3e-06	conserved hypothetical protein
PA4129	-3	-1.57	5.1e-09	hypothetical protein
PA3399	-3	-1.57	2.3e-06	hypothetical protein
PA3313	-3	-1.57	1.1e-11	hypothetical protein
gcvP2	-3	-1.57	4.6e-09	glycine cleavage system protein P2
fumC2	-3	-1.57	3.9e-08	fumarate hydratase
PA5153	-3	-1.58	3.3e-10	amino acid (lysine/arginine/ornithine/histidine/octopine) ABC transporter periplasmic binding protein
PA0068	-3	-1.58	6.2e-10	hypothetical protein
PA4358	-3	-1.58	2.9e-11	probable ferrous iron transport protein
PA4506	-3	-1.58	1.1e-05	probable ATP-binding component of ABC dipeptide transporter
PA0751	-3	-1.59	1.1e-05	conserved hypothetical protein
PA4925	-3	-1.59	6.9e-07	conserved hypothetical protein
speA	-3	-1.59	5.4e-12	probable short-chain dehydrogenase
PA1245	-3	-1.59	1.8e-10	hypothetical protein
PA1365	-3	-1.59	2.1e-08	probable siderophore receptor
PA5395	-3	-1.59	2.8e-05	conserved hypothetical protein
PA3502	-3	-1.59	0.00011	hypothetical protein
PA3920	-3	-1.59	9.9e-07	probable metal transporting P-type ATPase
PA0900	-3	-1.59	4.4e-07	hypothetical protein
sucB	-3	-1.6	1e-08	dihydrolipoamide succinyltransferase (E2 subunit)
PA4336	-3	-1.6	1.6e-08	conserved hypothetical protein
mucD	-3	-1.6	6.3e-07	serine protease MucD precursor
PA3307	-3	-1.6	0.00023	hypothetical protein
PA2781	-3	-1.6	2e-08	hypothetical protein
fhp	-3	-1.6	3.2e-06	flavohemoprotein
dnaJ	-3	-1.61	6.8e-10	DnaJ protein
PA3054	-3	-1.61	2.4e-10	hypothetical protein
PA1112	-3.1	-1.62	6.9e-07	conserved hypothetical protein
PA4164	-3.1	-1.62	3.9e-08	hypothetical protein
adhC	-3.1	-1.63	1.1e-09	alcohol dehydrogenase class III
PA3455	-3.1	-1.63	1.2e-12	conserved hypothetical protein
PA4915	-3.1	-1.63	1.4e-10	probable chemotaxis transducer
PA1203	-3.1	-1.63	3.4e-05	hypothetical protein
PA1856	-3.1	-1.63	2.4e-08	probable cytochrome oxidase subunit
rsmA	-3.1	-1.64	5e-05	RsmA, regulator of secondary metabolites
PA3291	-3.1	-1.64	1.2e-06	hypothetical protein
PA3425	-3.1	-1.64	0.00013	hypothetical protein
pilP	-3.1	-1.64	2.9e-08	type 4 fimbrial biogenesis protein PilP
PA4702	-3.1	-1.65	5.6e-07	hypothetical protein
PA1941	-3.2	-1.66	6.3e-10	hypothetical protein
PA3921	-3.2	-1.66	1e-12	probable transcriptional regulator
PA4200	-3.2	-1.66	8.2e-11	hypothetical protein
PA5435	-3.2	-1.66	3.1e-09	probable transcarboxylase subunit
PA2764	-3.2	-1.67	9.2e-08	hypothetical protein
PA3691	-3.2	-1.67	8.8e-12	hypothetical protein
cioA	-3.2	-1.67	3.5e-13	cyanide insensitive terminal oxidase
PA2120	-3.2	-1.67	0.00022	hypothetical protein
PA1215	-3.2	-1.67	3.1e-06	hypothetical protein
PA2555	-3.2	-1.67	4.5e-10	probable AMP-binding enzyme
PA4929	-3.2	-1.68	4.8e-08	hypothetical protein
PA4108	-3.2	-1.68	2.1e-09	cyclic di-GMP phosphodiesterase
PA3233	-3.2	-1.68	2.3e-08	hypothetical protein
PA0617	-3.2	-1.68	2.2e-08	probable bacteriophage protein
plcB	-3.2	-1.68	7.7e-12	phospholipase C, PlcB
pqqH	-3.2	-1.68	2.4e-07	PqqH
estA	-3.2	-1.68	8.5e-12	esterase EstA
PA0507	-3.2	-1.68	6e-09	probable acyl-CoA dehydrogenase
PA0174	-3.2	-1.69	0.00024	conserved hypothetical protein
wbpE	-3.2	-1.69	1.9e-08	UDP-2-acetamido-2-dideoxy-d-ribo-hex-3-uluronic acid transaminase, wbpE
pepN	-3.2	-1.69	7.9e-11	aminopeptidase N
PA1732	-3.2	-1.7	2e-07	conserved hypothetical protein
narI	-3.2	-1.7	0.00058	respiratory nitrate reductase gamma chain
PA3252	-3.2	-1.7	0.0004	probable permease of ABC transporter
PA3315	-3.2	-1.7	0.0075	probable permease of ABC transporter
lpdG	-3.2	-1.7	1.1e-07	lipoamide dehydrogenase-glc
PA1353	-3.3	-1.7	0.00027	hypothetical protein
PA4431	-3.3	-1.71	1.2e-08	probable iron-sulfur protein
PA2550	-3.3	-1.71	3.2e-09	probable acyl-CoA dehydrogenase
PA3415	-3.3	-1.71	2.5e-05	probable dihydrolipoamide acetyltransferase
PA1371	-3.3	-1.71	3.7e-10	hypothetical protein
PA1357	-3.3	-1.71	3.7e-06	conserved hypothetical protein
PA3676	-3.3	-1.71	2e-11	probable Resistance-Nodulation-Cell Division (RND) efflux transporter
PA4907	-3.3	-1.72	1.9e-12	probable short-chain dehydrogenase
PA0640	-3.3	-1.72	1.5e-08	probable bacteriophage protein
algA	-3.3	-1.72	7.2e-09	phosphomannose isomerase / guanosine 5'-diphospho-D-mannose pyrophosphorylase
PA1663	-3.3	-1.72	1.6e-12	probable transcriptional regulator
gmd	-3.3	-1.72	6.3e-11	GDP-mannose 4,6-dehydratase
vfr	-3.3	-1.72	3.9e-12	transcriptional regulator Vfr
PA0788	-3.3	-1.72	2.5e-09	hypothetical protein
PA3274	-3.3	-1.72	0.0001	hypothetical protein
nrdB	-3.3	-1.73	2.1e-08	NrdB, tyrosyl radical-harboring component of class Ia ribonucleotide reductase
wzt	-3.3	-1.73	2.9e-12	ABC subunit of A-band LPS efflux transporter
PA3356	-3.3	-1.73	4.1e-09	conserved hypothetical protein
PA4097	-3.3	-1.74	0.0049	probable alcohol dehydrogenase (Zn-dependent)
PA5271	-3.3	-1.74	2e-05	hypothetical protein
PA1733	-3.3	-1.74	1.5e-08	conserved hypothetical protein
purC	-3.3	-1.74	3.5e-11	phosphoribosylaminoimidazole-succinocarboxamide synthase
ppiB	-3.3	-1.74	1.3e-08	peptidyl-prolyl cis-trans isomerase B
PA5377	-3.4	-1.74	4.8e-10	probable permease of ABC transporter
PA2263	-3.4	-1.75	0.0001	probable 2-hydroxyacid dehydrogenase
PA3488	-3.4	-1.75	6.3e-07	hypothetical protein
PA1737	-3.4	-1.75	2e-11	probable 3-hydroxyacyl-CoA dehydrogenase
PA0939	-3.4	-1.75	0.0021	hypothetical protein
PA3302	-3.4	-1.75	9.6e-14	conserved hypothetical protein
pprB	-3.4	-1.76	1.2e-12	two-component response regulator, PprB
PA0055	-3.4	-1.76	1.5e-09	hypothetical protein
PA0391	-3.4	-1.76	7.5e-11	hypothetical protein
PA4773	-3.4	-1.76	2.6e-09	hypothetical protein
spuB	-3.4	-1.76	3.2e-11	probable glutamine synthetase
PA3971	-3.4	-1.76	0.00013	hypothetical protein
pilW	-3.4	-1.76	1.1e-13	type 4 fimbrial biogenesis protein PilW
pykA	-3.4	-1.76	7.3e-12	pyruvate kinase II
cobM	-3.4	-1.76	2.5e-06	precorrin-3 methylase
PA4500	-3.4	-1.76	3.3e-13	probable binding protein component of ABC transporter
PA2710	-3.4	-1.77	1.7e-07	hypothetical protein
opdH	-3.4	-1.77	9.6e-11	cis-aconitate porin OpdH
kynU	-3.4	-1.77	2.1e-14	kynureninase KynU
gbt	-3.4	-1.77	1.6e-12	glycine betaine transmethylase
PA0619	-3.4	-1.77	1.8e-07	probable bacteriophage protein
mmsA	-3.4	-1.77	4.3e-14	methylmalonate-semialdehyde dehydrogenase
PA4772	-3.4	-1.78	1.5e-12	probable ferredoxin
PA0100	-3.4	-1.79	7.1e-14	hypothetical protein
PA3214	-3.5	-1.79	1.7e-08	hypothetical protein
PA3091	-3.5	-1.79	5.4e-14	hypothetical protein
PA1870	-3.5	-1.79	3.9e-05	hypothetical protein
PA4503	-3.5	-1.8	6.8e-10	probable permease of ABC transporter
nosL	-3.5	-1.8	0.0059	NosL protein
PA2197	-3.5	-1.8	2.1e-09	conserved hypothetical protein
PA1892	-3.5	-1.8	4.9e-06	hypothetical protein
cysK	-3.5	-1.81	1.3e-14	cysteine synthase A
PA1760	-3.5	-1.81	3e-15	probable transcriptional regulator
PA2114	-3.5	-1.82	3.9e-11	probable major facilitator superfamily (MFS) transporter
PA4579	-3.5	-1.82	4.2e-15	hypothetical protein
ppc	-3.5	-1.82	5.7e-14	phosphoenolpyruvate carboxylase
PA0636	-3.5	-1.82	1.1e-14	hypothetical protein
narJ	-3.5	-1.82	4.5e-07	respiratory nitrate reductase delta chain
PA2171	-3.5	-1.83	0.0018	hypothetical protein
pldA	-3.5	-1.83	2e-14	phospholipase D
aruD	-3.6	-1.83	4.3e-13	succinylglutamate 5-semialdehyde dehydrogenase
PA4463	-3.6	-1.83	3.2e-08	conserved hypothetical protein
PA1021	-3.6	-1.83	1.3e-08	probable enoyl-CoA hydratase/isomerase
PA5340	-3.6	-1.84	1.9e-14	hypothetical protein
PA2198	-3.6	-1.84	2.6e-08	hypothetical protein
spuF	-3.6	-1.84	5.6e-12	polyamine transport protein PotG
PA5026	-3.6	-1.84	3.6e-06	hypothetical protein
PA0505	-3.6	-1.84	1.8e-06	hypothetical protein
PA3623	-3.6	-1.86	5.4e-10	conserved hypothetical protein
PA2918	-3.6	-1.86	3.5e-07	probable short-chain dehydrogenase
flgL	-3.6	-1.86	1.7e-14	flagellar hook-associated protein type 3 FlgL
oprE	-3.6	-1.86	2.2e-11	Anaerobically-induced outer membrane porin OprE precursor
PA5061	-3.7	-1.87	2.5e-11	conserved hypothetical protein
PA0620	-3.7	-1.87	1.9e-13	probable bacteriophage protein
flgK	-3.7	-1.88	1.9e-13	flagellar hook-associated protein 1 FlgK
exoS	-3.7	-1.88	1.5e-12	exoenzyme S
braC	-3.7	-1.88	3.6e-11	branched-chain amino acid transport protein BraC
wbpH	-3.7	-1.88	7.7e-10	probable glycosyltransferase WbpH
ggt	-3.7	-1.88	2e-14	gamma-glutamyltranspeptidase precursor
PA1088	-3.7	-1.88	2.5e-15	hypothetical protein
sucD	-3.7	-1.89	2e-09	succinyl-CoA synthetase alpha chain
PA2030	-3.7	-1.89	3.3e-05	hypothetical protein
PA3986	-3.7	-1.89	3.7e-09	hypothetical protein
PA3510	-3.7	-1.9	0.0004	hypothetical protein
PA4937.1	-3.7	-1.9	0.015	tRNA-Leu
PA1835	-3.7	-1.9	8.7e-07	hypothetical protein
PA3453	-3.7	-1.9	1.3e-11	conserved hypothetical protein
atuD	-3.7	-1.91	1e-10	putative citronellyl-CoA dehydrogenase involved in catabolism of citronellol
pilY2	-3.8	-1.91	6.1e-09	type 4 fimbrial biogenesis protein PilY2
glcC	-3.8	-1.91	6.5e-11	transcriptional regulator GlcC
PA2448	-3.8	-1.91	1.5e-09	hypothetical protein
PA3712	-3.8	-1.92	1.1e-12	hypothetical protein
PA0132	-3.8	-1.92	9.9e-12	beta-alanine--pyruvate transaminase
nirM	-3.8	-1.92	1.1e-08	cytochrome c-551 precursor
ambB	-3.8	-1.92	3.7e-15	AmbB
PA2872	-3.8	-1.92	4.9e-10	hypothetical protein
aprI	-3.8	-1.92	4.6e-16	alkaline proteinase inhibitor AprI
PA1934	-3.8	-1.92	3e-07	hypothetical protein
pta	-3.8	-1.93	9.9e-14	phosphate acetyltransferase
PA2098	-3.8	-1.93	0.0049	probable esterase/deacetylase
PA3081	-3.8	-1.93	1e-14	conserved hypothetical protein
PA3795	-3.8	-1.93	7.4e-14	probable oxidoreductase
hpcD	-3.8	-1.93	0.0062	5-carboxymethyl-2-hydroxymuconate isomerase
leuB	-3.8	-1.93	1e-16	3-isopropylmalate dehydrogenase
PA2021	-3.8	-1.93	6.4e-05	hypothetical protein
PA5542	-3.8	-1.94	6.2e-12	hypothetical protein
PA3461	-3.8	-1.94	4.4e-09	conserved hypothetical protein
PA1218	-3.9	-1.95	3.7e-07	hypothetical protein
PA1817	-3.9	-1.96	5.5e-07	hypothetical protein
clpV1	-3.9	-1.96	8.1e-16	ClpV1
PA3952	-3.9	-1.96	9.8e-14	hypothetical protein
PA0141	-3.9	-1.96	4.5e-11	conserved hypothetical protein
PA3836	-3.9	-1.97	1.9e-12	hypothetical protein
PA1659	-3.9	-1.97	4.8e-15	hypothetical protein
PA1880	-3.9	-1.97	5.7e-13	probable oxidoreductase
hslV	-3.9	-1.97	3.3e-13	heat shock protein HslV
nuoJ	-4	-1.98	8.3e-14	NADH dehydrogenase I chain J
PA4352	-4	-1.99	6.4e-07	conserved hypothetical protein
phaD	-4	-1.99	3.6e-09	poly(3-hydroxyalkanoic acid) depolymerase
narH	-4	-1.99	1.5e-14	respiratory nitrate reductase beta chain
PA1664	-4	-2	1.2e-05	hypothetical protein
PA2368	-4	-2	0.0091	hypothetical protein
PA0130	-4	-2	3.7e-17	probable aldehyde dehydrogenase
PA2329	-4	-2	2.7e-09	probable ATP-binding component of ABC transporter
hitA	-4	-2.01	3.6e-17	ferric iron-binding periplasmic protein HitA
pilQ	-4	-2.01	5.2e-11	Type 4 fimbrial biogenesis outer membrane protein PilQ precursor
napB	-4	-2.01	8.1e-07	cytochrome c-type protein NapB precursor
PA0027	-4	-2.01	1.3e-10	hypothetical protein
leuD	-4	-2.01	1.2e-09	3-isopropylmalate dehydratase small subunit
PA3696	-4	-2.01	2.9e-11	conserved hypothetical protein
PA1951	-4	-2.01	3e-08	hypothetical protein
PA0634	-4	-2.01	8.7e-11	hypothetical protein
ccoN2	-4	-2.02	2.3e-10	Cytochrome c oxidase, cbb3-type, CcoN subunit
narG	-4	-2.02	5.1e-18	respiratory nitrate reductase alpha chain
nuoG	-4	-2.02	1.5e-12	NADH dehydrogenase I chain G
PA5339	-4.1	-2.02	9e-18	conserved hypothetical protein
hutI	-4.1	-2.02	4.5e-10	imidazolone-5-propionate hydrolase HutI
PA2370	-4.1	-2.02	0.00031	hypothetical protein
PA1022	-4.1	-2.02	1.4e-12	probable acyl-CoA dehydrogenase
cobA	-4.1	-2.02	3.2e-08	uroporphyrin-III C-methyltransferase
fdhA	-4.1	-2.03	6.9e-10	glutathione-independent formaldehyde dehydrogenase
glyA1	-4.1	-2.03	1.1e-10	serine hydroxymethyltransferase
PA3043	-4.1	-2.03	8.9e-15	conserved hypothetical protein
PA0604	-4.1	-2.04	1.6e-12	probable binding protein component of ABC transporter
pqsH	-4.1	-2.04	2e-16	probable FAD-dependent monooxygenase
PA1205	-4.1	-2.04	1.1e-11	conserved hypothetical protein
PA2662	-4.1	-2.04	3.3e-14	conserved hypothetical protein
sucC	-4.1	-2.04	1.4e-09	succinyl-CoA synthetase beta chain
PA2530	-4.1	-2.05	2.1e-12	hypothetical protein
PA2048	-4.2	-2.05	0.0026	hypothetical protein
PA2323	-4.2	-2.06	1.8e-15	probable glyceraldehyde-3-phosphate dehydrogenase
PA1372	-4.2	-2.06	4e-11	hypothetical protein
PA5149.1	-4.2	-2.06	0.0089	tRNA-Phe
PA4180	-4.2	-2.06	1.6e-17	probable acetolactate synthase large subunit
PA1213	-4.2	-2.06	0.00066	hypothetical protein
oprH	-4.2	-2.06	1.8e-10	PhoP/Q and low Mg2+ inducible outer membrane protein H1 precursor
lptF	-4.2	-2.06	2.3e-13	Lipotoxon F, LptF
dnaK	-4.2	-2.07	9.3e-11	DnaK protein
pslL	-4.2	-2.07	8e-12	hypothetical protein
sdaA	-4.2	-2.07	1.8e-17	L-serine dehydratase
coaB	-4.2	-2.07	4.6e-08	coat protein B of bacteriophage Pf1
PA2328	-4.2	-2.08	1.8e-10	hypothetical protein
PA4874	-4.2	-2.08	1.1e-15	conserved hypothetical protein
PA4739	-4.2	-2.08	6.3e-10	conserved hypothetical protein
mmsB	-4.2	-2.08	2.2e-09	3-hydroxyisobutyrate dehydrogenase
PA2411	-4.2	-2.08	2e-06	probable thioesterase
icmP	-4.2	-2.09	3.5e-15	Insulin-cleaving metalloproteinase outer membrane protein precursor
PA2196	-4.3	-2.09	2.9e-08	probable transcriptional regulator
PA2375	-4.3	-2.09	0.0028	hypothetical protein
PA5546	-4.3	-2.1	9.4e-16	conserved hypothetical protein
PA0887.1	-4.3	-2.1	6.5e-07	P7
PA1897	-4.3	-2.1	4.7e-07	hypothetical protein
grpE	-4.3	-2.1	3e-16	heat shock protein GrpE
PA1551	-4.3	-2.1	3.1e-15	probable ferredoxin
PA0633	-4.3	-2.1	4.5e-11	hypothetical protein
msrA	-4.3	-2.1	1.5e-14	peptide methionine sulfoxide reductase
wbpW	-4.3	-2.12	5.1e-19	phosphomannose isomerase/GDP-mannose WbpW
PA1662	-4.3	-2.12	2.9e-18	probable ClpA/B-type protease
PA0131	-4.4	-2.13	1.9e-05	hypothetical protein
PA1335	-4.4	-2.13	9.5e-11	probable two-component response regulator
PA2109	-4.4	-2.13	1e-08	hypothetical protein
phaC1	-4.4	-2.13	5.4e-19	poly(3-hydroxyalkanoic acid) synthase 1
PA2031	-4.4	-2.13	1.5e-07	hypothetical protein
PA0624	-4.4	-2.14	6e-11	hypothetical protein
PA2805	-4.4	-2.15	2e-13	hypothetical protein
PA3234	-4.5	-2.16	1.8e-16	probable sodium:solute symporter
PA4894	-4.5	-2.16	0.0032	hypothetical protein
nosF	-4.5	-2.16	5e-05	NosF protein
pilR	-4.5	-2.17	2.2e-18	two-component response regulator PilR
phaC2	-4.5	-2.17	1e-13	poly(3-hydroxyalkanoic acid) synthase 2
glnK	-4.5	-2.18	3.4e-18	nitrogen regulatory protein P-II 2
PA3250	-4.5	-2.19	4.6e-16	hypothetical protein
PA2573	-4.6	-2.19	2.6e-20	probable chemotaxis transducer
PA0503	-4.6	-2.19	7.3e-12	probable biotin synthesis protein BioC
xcpU	-4.6	-2.19	3.6e-13	General secretion pathway outer membrane protein H precursor
xcpY	-4.6	-2.19	4.2e-12	general secretion pathway protein L
PA3501	-4.6	-2.2	0.00061	hypothetical protein
PA2372	-4.6	-2.2	1.6e-08	hypothetical protein
PA2223	-4.6	-2.2	6.3e-10	hypothetical protein
PA3535	-4.6	-2.21	2e-16	probable serine protease
PA2024	-4.6	-2.21	4.1e-08	probable ring-cleaving dioxygenase
PA4220	-4.6	-2.21	3.8e-09	hypothetical protein
PA0512	-4.6	-2.21	1.4e-13	conserved hypothetical protein
PA5168	-4.6	-2.21	2.5e-09	probable dicarboxylate transporter
PA1665	-4.6	-2.21	2e-18	hypothetical protein
PA5460	-4.6	-2.21	0.0094	hypothetical protein
azu	-4.6	-2.22	7.2e-11	azurin precursor
PA3471	-4.7	-2.22	4.9e-16	probable malic enzyme
PA4611	-4.7	-2.22	1.1e-13	hypothetical protein
PA5178	-4.7	-2.22	8.8e-14	conserved hypothetical protein
PA4017	-4.7	-2.23	1e-14	conserved hypothetical protein
oprD	-4.7	-2.23	1.7e-12	Basic amino acid, basic peptide and imipenem outer membrane porin OprD precursor
PA5305	-4.7	-2.24	4.7e-13	conserved hypothetical protein
PA0460	-4.7	-2.24	2e-08	hypothetical protein
pcaC	-4.8	-2.26	1.9e-13	gamma-carboxymuconolactone decarboxylase
metY	-4.8	-2.26	1.5e-19	homocysteine synthase
PA0747	-4.8	-2.26	3.3e-16	probable aldehyde dehydrogenase
PA0028	-4.8	-2.27	5.5e-12	hypothetical protein
aprD	-4.8	-2.27	1.8e-20	alkaline protease secretion protein AprD
PA1330	-4.8	-2.27	1.2e-11	probable short-chain dehydrogenase
stp1	-4.8	-2.27	4.1e-10	serine/threonine phosphoprotein phosphatase Stp1
PA1894	-4.8	-2.28	1.8e-11	hypothetical protein
ampDh3	-4.9	-2.28	4.2e-09	AmpDh3
PA1939	-4.9	-2.28	1.2e-15	hypothetical protein
ppiA	-4.9	-2.28	2.8e-20	peptidyl-prolyl cis-trans isomerase A
PA4322	-4.9	-2.29	2.1e-15	conserved hypothetical protein
PA1869	-4.9	-2.29	8.4e-13	probable acyl carrier protein
PA2002	-4.9	-2.3	1.3e-12	conserved hypothetical protein
PA0623	-4.9	-2.3	1.7e-15	probable bacteriophage protein
PA1810	-4.9	-2.3	5.7e-22	probable binding protein component of ABC transporter
fgtA	-4.9	-2.3	1.9e-19	flagellar glycosyl transferase, FgtA
wbpX	-5	-2.31	2.5e-19	glycosyltransferase WbpX
PA0622	-5	-2.32	6.4e-21	probable bacteriophage protein
phaF	-5	-2.32	4.6e-15	polyhydroxyalkanoate synthesis protein PhaF
PA3416	-5	-2.33	1.2e-11	probable pyruvate dehydrogenase E1 component, beta chain
PA1930	-5.1	-2.34	1.7e-13	probable chemotaxis transducer
PA3417	-5.1	-2.34	6.7e-08	probable pyruvate dehydrogenase E1 component, alpha subunit
PA1323	-5.1	-2.34	1.3e-06	hypothetical protein
braD	-5.1	-2.35	5.3e-19	branched-chain amino acid transport protein BraD
PA1669	-5.1	-2.36	4.9e-23	hypothetical protein
PA2301	-5.1	-2.36	6.7e-08	hypothetical protein
ccoQ2	-5.1	-2.36	1.4e-17	Cytochrome c oxidase, cbb3-type, CcoQ subunit
PA3529	-5.1	-2.36	7.6e-13	probable peroxidase
nirF	-5.1	-2.36	6.8e-17	heme d1 biosynthesis protein NirF
arcB	-5.2	-2.37	1.1e-13	ornithine carbamoyltransferase, catabolic
imm2	-5.2	-2.37	4.6e-10	pyocin S2 immunity protein
ahpC	-5.2	-2.38	1.3e-14	alkyl hydroperoxide reductase subunit C
glyA2	-5.2	-2.38	1.6e-18	serine hydroxymethyltransferase
PA3128	-5.2	-2.38	1e-13	probable short-chain dehydrogenase
PA3123	-5.2	-2.39	4.1e-20	conserved hypothetical protein
PA1339	-5.2	-2.39	3.6e-19	amino acid ABC transporter ATP binding protein
PA2504	-5.2	-2.39	7.2e-15	hypothetical protein
pilE	-5.2	-2.39	4.2e-20	type 4 fimbrial biogenesis protein PilE
algP	-5.3	-2.4	1.1e-14	alginate regulatory protein AlgP
PA1342	-5.3	-2.4	3.1e-14	probable binding protein component of ABC transporter
PA4132	-5.3	-2.41	1.7e-14	conserved hypothetical protein
arcC	-5.3	-2.41	2.2e-14	carbamate kinase
PA3038	-5.3	-2.41	7.6e-22	probable porin
ureG	-5.3	-2.42	1.5e-09	urease accessory protein UreG
PA0753	-5.4	-2.43	8.6e-08	hypothetical protein
acsA	-5.4	-2.43	1.6e-20	acetyl-coenzyme A synthetase
liuA	-5.4	-2.43	1.6e-18	putative isovaleryl-CoA dehydrogenase
PA5543	-5.4	-2.44	9e-08	hypothetical protein
PA2771	-5.4	-2.44	5.1e-14	conserved hypothetical protein
PA2261	-5.4	-2.44	1.4e-07	probable 2-ketogluconate kinase
PA1829	-5.5	-2.45	1.1e-15	hypothetical protein
PA3559	-5.5	-2.46	2.3e-15	probable nucleotide sugar dehydrogenase
PA0175	-5.5	-2.47	1.4e-13	probable chemotaxis protein methyltransferase
PA3934	-5.5	-2.47	1.9e-13	conserved hypothetical protein
PA1745	-5.6	-2.47	2.4e-10	hypothetical protein
napF	-5.6	-2.48	4e-06	ferredoxin protein NapF
mliC	-5.6	-2.49	9.8e-14	membrane-bound lysozyme inhibitor of c-type lysozyme MliC
spuD	-5.6	-2.49	1.9e-17	polyamine transport protein
acnB	-5.6	-2.49	2.7e-16	aconitate hydratase 2
icd	-5.6	-2.5	3.6e-13	isocitrate dehydrogenase
PA2572	-5.7	-2.5	4.9e-20	probable two-component response regulator
PA4502	-5.7	-2.5	1.1e-16	probable binding protein component of ABC transporter
PA3451	-5.7	-2.51	1.3e-05	hypothetical protein
fptA	-5.7	-2.52	3.5e-21	Fe(III)-pyochelin outer membrane receptor precursor
nuoK	-5.7	-2.52	3.5e-22	NADH dehydrogenase I chain K
PA2006	-5.8	-2.55	1.8e-10	probable major facilitator superfamily (MFS) transporter
spuG	-5.8	-2.55	4.1e-22	polyamine transport protein PotH
phnA	-5.9	-2.55	2.7e-16	anthranilate synthase component I
PA3031	-5.9	-2.55	3.6e-22	hypothetical protein
algF	-5.9	-2.55	4.4e-09	alginate o-acetyltransferase AlgF
fecA	-5.9	-2.57	1.9e-17	Fe(III) dicitrate transport protein FecA
PA1658	-5.9	-2.57	5.9e-15	conserved hypothetical protein
wbpG	-5.9	-2.57	6e-15	LPS biosynthesis protein WbpG
[truncated: 274 more rows]

## Sheet: S2C Table
Gene name	logFC	pvalue	Fold
PA1435	7.95	3.3e-123	246.5	probable Resistance-Nodulation-Cell Division (RND) efflux membrane fusion protein precursor
PA3938	7.87	3.4e-187	234.3	probable periplasmic taurine-binding protein precursor
amiL	7.45	1.3e-42	175	AmiL
PA0836.1	7	3.7e-82	127.9	P5
mexC	6.91	2.3e-117	120.1	Resistance-Nodulation-Cell Division (RND) multidrug efflux membrane fusion protein MexC precursor
PA0980	6.9	6.3e-70	119.4	hypothetical protein
PA1030.1	6.78	1.3e-103	109.6	P8
PA2358	6.71	6.1e-104	104.6	hypothetical protein
PA2840	6.63	1.2e-143	99	probable ATP-dependent RNA helicase
PA4746	6.49	9.6e-109	90	conserved hypothetical protein
kdpF	6.41	3.5e-17	85	KdpF protein
ffs	6.31	1e-158	79.4	4.5S ribosomal RNA
PA3937	6.28	2.5e-106	77.7	probable ATP-binding component of ABC taurine transporter
PA2310	6.23	1.6e-86	74.8	hypothetical protein
PA4379	6.11	4.4e-114	68.9	conserved hypothetical protein
PA1300	6.04	8.2e-131	65.8	probable sigma-70 factor, ECF subfamily
PA3936	5.97	2.5e-123	62.8	probable permease of ABC taurine transporter
azoR2	5.94	2.5e-98	61.5	FMN-dependent NADH-azoreductase 2, AzoR2
PA2653	5.93	6.9e-115	60.8	probable transporter
PA1436	5.85	4e-152	57.6	probable Resistance-Nodulation-Cell Division (RND) efflux transporter
PA2312	5.84	1.7e-79	57.5	probable transcriptional regulator
PA3445	5.84	5.4e-137	57.5	conserved hypothetical protein
PA1301	5.82	4.8e-97	56.5	probable transmembrane sensor
arsR	5.78	1.7e-23	55	ArsR protein
PA4195	5.75	7.4e-128	53.7	probable binding protein component of ABC transporter
PA2022	5.64	6.9e-116	49.8	probable nucleotide sugar dehydrogenase
sbp	5.63	6.6e-59	49.6	sulfate-binding protein precursor
PA1883	5.61	6.6e-88	49	probable NADH-ubiquinone/plastoquinone oxidoreductase
PA1299	5.59	9.7e-120	48.2	conserved hypothetical protein
PA3932	5.49	3.4e-105	45	probable transcriptional regulator
PA1796.1	5.49	4.2e-80	45	tRNA-Arg
PA1796.3	5.48	1.3e-26	44.5	tRNA-Leu
PA4574	5.45	6.7e-131	43.7	conserved hypothetical protein
PA3741	5.43	1.4e-75	43.2	hypothetical protein
PA2309	5.42	3.6e-65	42.8	hypothetical protein
PA1298	5.41	5.5e-122	42.6	conserved hypothetical protein
PA2655	5.41	4.4e-94	42.5	hypothetical protein
arr	5.39	1.2e-94	42.1	aminoglycoside response regulator
rhlG	5.37	1.4e-90	41.4	beta-ketoacyl reductase
PA2583	5.37	8.5e-80	41.4	probable sensor/response regulator hybrid
folB	5.36	9.1e-87	41	dihydroneopterin aldolase
PA2819.2	5.31	1.3e-30	39.6	tRNA-Gly
mexD	5.28	6.8e-104	38.8	Resistance-Nodulation-Cell Division (RND) multidrug efflux transporter MexD
PA3443	5.24	1.2e-84	37.7	probable permease of ABC transporter
PA1559	5.23	5.5e-80	37.7	hypothetical protein
bacA	5.2	1.5e-61	36.8	bacitracin resistance protein
PA2935	5.18	1.3e-54	36.3	hypothetical protein
inaA	5.11	2.5e-107	34.6	InaA protein
qscR	5.1	1.1e-87	34.3	quorum-sensing control repressor
PA3718	5.1	1e-87	34.3	probable major facilitator superfamily (MFS) transporter
PA4194	5.1	6.5e-70	34.3	probable permease of ABC transporter
PA2334	5.09	5.2e-80	34	probable transcriptional regulator
PA2777	5.09	4.3e-120	34	conserved hypothetical protein
PA4826	5.07	7.1e-71	33.6	hypothetical protein
PA1296	5.07	1.9e-58	33.6	probable 2-hydroxyacid dehydrogenase
PA0207	5.07	4e-130	33.6	probable transcriptional regulator
PA3446	5.05	1.4e-128	33.1	conserved hypothetical protein
PA3444	5.05	1.5e-74	33.1	conserved hypothetical protein
PA3262.1	5.01	7.9e-37	32.3	tRNA-Asp
thiI	5	1.1e-113	32	thiazole biosynthesis protein ThiI
PA2019	4.92	3.8e-102	30.3	Resistance-Nodulation-Cell Division (RND) multidrug efflux membrane fusion protein precursor
PA5327	4.88	5.2e-74	29.4	probable oxidoreductase
msuE	4.83	6.4e-45	28.4	NADH-dependent FMN reductase MsuE
PA2569	4.82	2.1e-104	28.3	hypothetical protein
PA3389	4.81	4.9e-46	28.1	probable ring-cleaving dioxygenase
dnaG	4.78	5e-67	27.4	DNA primase
PA0975	4.76	6.8e-80	27	probable radical activating enzyme
PA1560	4.73	1.5e-80	26.6	hypothetical protein
potA	4.69	1.6e-66	25.8	polyamine transport protein PotA
PA4724.1	4.69	1.3e-18	25.7	conserved hypothetical protein
PA3979	4.68	3.5e-104	25.6	hypothetical protein
PA2308	4.66	1.6e-48	25.3	probable ATP-binding component of ABC transporter
PA3720	4.66	5.6e-71	25.2	hypothetical protein
PA5503	4.63	9.9e-103	24.7	probable ATP-binding component of ABC transporter
PA3320	4.61	1.1e-61	24.4	hypothetical protein
PA1796.4	4.61	2.6e-46	24.3	tRNA-His
msuD	4.6	2.5e-53	24.2	methanesulfonate sulfonatase MsuD
PA2050	4.59	7.3e-33	24.2	probable sigma-70 factor, ECF subfamily
PA2452	4.59	2.8e-47	24.1	hypothetical protein
PA1302	4.58	2.3e-78	23.8	probable heme utilization protein precursor
PA0284	4.57	5.2e-108	23.8	hypothetical protein
PA2307	4.55	3.2e-46	23.5	probable permease of ABC transporter
PA0578	4.55	3.8e-85	23.4	conserved hypothetical protein
ccmA	4.53	2.2e-83	23.1	heme exporter protein CcmA
PA0462	4.5	4.7e-84	22.6	hypothetical protein
PA2590	4.5	1.9e-93	22.6	hypothetical protein
PA0907	4.5	5.6e-99	22.6	hypothetical protein
mgtA	4.49	7.1e-93	22.4	Mg(2+) transport ATPase, P-type 2
PA3449	4.48	1.9e-54	22.4	conserved hypothetical protein
PA3390	4.48	6.8e-33	22.3	hypothetical protein
galE	4.48	2.1e-62	22.3	UDP-glucose 4-epimerase
PA4573	4.45	5.8e-43	21.9	hypothetical protein
czcC	4.45	1.7e-44	21.9	outer membrane protein precursor CzcC
PA4629	4.44	1.3e-60	21.7	hypothetical protein
PA0976	4.42	1.7e-90	21.4	conserved hypothetical protein
PA2451	4.42	3.6e-66	21.4	hypothetical protein
PA2311	4.41	1e-13	21.2	hypothetical protein
PA2355	4.4	3.9e-57	21.1	probable FMNH2-dependent monooxygenase
PA2568	4.38	1.7e-108	20.8	hypothetical protein
PA2601	4.37	5.7e-95	20.6	probable transcriptional regulator
proB	4.36	1.4e-55	20.5	glutamate 5-kinase
PA2773	4.36	1.2e-72	20.5	hypothetical protein
PA3044	4.35	5.5e-79	20.4	probable two-component sensor
obg	4.34	1.2e-70	20.3	GTP-binding protein Obg
PA3447	4.34	1.4e-60	20.2	probable ATP-binding component of ABC transporter
mdcA	4.33	7.3e-81	20.1	malonate decarboxylase alpha subunit
PA2600	4.33	5.9e-67	20.1	hypothetical protein
PA1031	4.33	4.2e-74	20.1	conserved hypothetical protein
PA5151	4.31	5.4e-60	19.9	hypothetical protein
PA1960	4.31	9.3e-38	19.9	hypothetical protein
PA2561	4.29	1e-88	19.5	probable chemotaxis transducer
PA1006	4.28	3.4e-67	19.5	conserved hypothetical protein
PA0583	4.28	4.2e-82	19.5	hypothetical protein
PA2018	4.27	3.5e-79	19.3	Resistance-Nodulation-Cell Division (RND) multidrug efflux transporter
PA4817	4.27	4.8e-42	19.2	hypothetical protein
mgtE	4.26	8.9e-85	19.1	probable Mg transporter MgtE
PA2845	4.22	1.3e-39	18.7	hypothetical protein
PA2051	4.22	4e-52	18.6	probable transmembrane sensor
PA2929	4.22	1.3e-27	18.6	hypothetical protein
PA3048	4.21	3.8e-61	18.6	conserved hypothetical protein
PA2766	4.21	7.4e-92	18.5	probable transcriptional regulator
PA2415	4.2	9e-28	18.4	hypothetical protein
PA5102	4.2	6.7e-57	18.3	hypothetical protein
PA3894	4.17	3.8e-65	17.9	probable outer membrane protein precursor
tauD	4.16	5.3e-59	17.9	taurine dioxygenase
PA5103	4.16	4.4e-77	17.8	hypothetical protein
PA0191	4.13	1.9e-39	17.5	probable transcriptional regulator
PA1839	4.13	9.4e-75	17.5	hypothetical protein
PA2791	4.11	4.5e-55	17.2	hypothetical protein
PA1242	4.1	4.3e-63	17.1	hypothetical protein
PA2528	4.09	2.9e-55	17	probable Resistance-Nodulation-Cell Division (RND) efflux membrane fusion protein precursor
PA1591	4.09	2e-59	17	hypothetical protein
rbfA	4.08	3.6e-65	16.9	ribosome-binding factor A
PA1468	4.07	2.2e-56	16.8	hypothetical protein
PA0277	4.07	5.2e-76	16.8	conserved hypothetical protein
PA5328	4.06	1.2e-35	16.7	probable cytochrome c(mono-heme type)
PA2203	4.04	2.3e-25	16.5	probable amino acid permease
arsB	4.04	2e-52	16.5	ArsB protein
PA3388	4.04	4.1e-51	16.5	conserved hypothetical protein
PA2988	4.03	6.5e-91	16.4	conserved hypothetical protein
PA3386	4.03	8.9e-42	16.4	conserved hypothetical protein
PA0172	4.02	3.5e-43	16.2	hypothetical protein
PA1200	4.01	2.6e-68	16.1	conserved hypothetical protein
mreD	4	1.6e-44	16	rod shape-determining protein MreD
PA3685	4	3.5e-66	16	conserved hypothetical protein
PA0142	3.98	1.5e-52	15.8	hypothetical protein
PA4154	3.98	7.4e-73	15.8	conserved hypothetical protein
PA5024	3.96	6.1e-51	15.6	conserved hypothetical protein
PA4192	3.95	1e-48	15.5	probable ATP-binding component of ABC transporter
PA1541	3.94	1e-17	15.4	probable drug efflux transporter
PA1359	3.94	2.7e-52	15.4	probable transcriptional regulator
PA0201	3.93	1.1e-64	15.3	hypothetical protein
PA2772	3.93	3.1e-57	15.3	hypothetical protein
PA0775	3.93	7.7e-31	15.2	conserved hypothetical protein
armR	3.91	1.5e-33	15	antirepressor for MexR, ArmR
PA0824	3.91	8.4e-28	15	hypothetical protein
PA3638	3.9	8.3e-32	14.9	conserved hypothetical protein
mucC	3.9	1.1e-54	14.9	positive regulator for alginate biosynthesis MucC
PA3931	3.88	3.5e-61	14.8	conserved hypothetical protein
PA4582	3.88	2.9e-83	14.7	conserved hypothetical protein
PA0124	3.88	7.3e-69	14.7	hypothetical protein
PA4193	3.87	2.9e-35	14.6	probable permease of ABC transporter
PA1374	3.87	3.8e-55	14.6	hypothetical protein
PA2506	3.87	4.6e-07	14.6	hypothetical protein
PA3338	3.86	2.6e-39	14.6	hypothetical protein
PA0860	3.86	1.1e-61	14.5	probable ATP-binding/permease fusion ABC transporter
PA3939	3.86	1.8e-58	14.5	hypothetical protein
PA0981	3.86	4.1e-51	14.5	hypothetical protein
PA0307	3.84	1.6e-36	14.3	hypothetical protein
PA3523	3.83	2.7e-47	14.2	probable Resistance-Nodulation-Cell Division (RND) efflux membrane fusion protein precursor
PA1827	3.83	2.2e-41	14.2	probable short-chain dehydrogenase
PA0828	3.81	4.1e-20	14	probable transcriptional regulator
tpiA	3.8	3.9e-50	14	triosephosphate isomerase
PA5523	3.8	1.7e-64	14	probable aminotransferase
PA1030	3.8	9.1e-57	13.9	hypothetical protein
PA2036	3.8	6.6e-34	13.9	hypothetical protein
PA2745	3.79	6.2e-44	13.9	probable hydrolase
PA1329	3.79	1.8e-25	13.9	conserved hypothetical protein
PA0909	3.79	6e-25	13.8	hypothetical protein
PA4635	3.79	2.3e-32	13.8	conserved hypothetical protein
PA0057	3.78	3.3e-49	13.7	hypothetical protein
PA3129	3.78	5.4e-75	13.7	conserved hypothetical protein
PA1791	3.77	5e-74	13.6	hypothetical protein
PA2108	3.77	1.9e-75	13.6	probable decarboxylase
PA3442	3.76	9.8e-46	13.6	probable ATP-binding component of ABC transporter
PA0216	3.75	8.8e-21	13.5	malonate transporter MadM
PA2487	3.75	2.6e-44	13.4	hypothetical protein
PA2485	3.74	1.7e-24	13.3	hypothetical protein
PA2860	3.74	7.2e-63	13.3	hypothetical protein
PA0450	3.74	1.6e-54	13.3	probable phosphate transporter
PA3265	3.73	5.6e-51	13.3	probable transporter
PA4073	3.72	6.1e-63	13.2	probable aldehyde dehydrogenase
PA3897	3.72	2.8e-40	13.2	hypothetical protein
PA4113	3.7	3.8e-35	13	probable major facilitator superfamily (MFS) transporter
PA4520	3.7	1.7e-69	13	probable chemotaxis transducer
atpI	3.69	3.5e-51	12.9	ATP synthase protein I
PA2299	3.69	4.9e-55	12.9	probable transcriptional regulator
PA5470	3.69	1.6e-56	12.9	probable peptide chain release factor
PA4344	3.69	1.3e-35	12.9	probable hydrolase
PA0264	3.69	9.1e-32	12.9	hypothetical protein
vreI	3.69	2.2e-34	12.9	ECF sigma factor, VreI
PA0691	3.68	1.2e-44	12.9	hypothetical protein
PA0911	3.68	1.1e-44	12.8	hypothetical protein
PA0189	3.66	2.8e-48	12.6	probable porin
PA4690.4	3.66	3.1e-06	12.6	tRNA-Ile
PA5048	3.65	6.2e-25	12.6	probable nuclease
PA5530	3.64	4e-48	12.4	probable MFS dicarboxylate transporter
PA4928	3.64	1.6e-76	12.4	conserved hypothetical protein
PA2963	3.63	5.4e-77	12.4	conserved hypothetical protein
wzz	3.62	6.4e-36	12.3	O-antigen chain length regulator
PA2376	3.62	2.9e-34	12.3	probable transcriptional regulator
PA3991	3.61	9.2e-37	12.2	hypothetical protein
PA3275	3.6	5.9e-19	12.2	conserved hypothetical protein
PA0135	3.6	8e-28	12.1	hypothetical protein
PA4014	3.59	5.8e-35	12.1	hypothetical protein
blc	3.58	1e-45	12	outer membrane lipoprotein Blc
PA3730	3.56	4.8e-39	11.8	hypothetical protein
PA4713	3.56	7.9e-47	11.8	hypothetical protein
endA	3.56	5.5e-39	11.8	DNA-specific endonuclease I
PA0711	3.56	1.3e-29	11.8	hypothetical protein
PA5311	3.56	1.7e-36	11.8	probable major facilitator superfamily (MFS) transporter
crfX	3.56	1.1e-73	11.8	CrfX protein
PA1158	3.55	4.8e-54	11.7	probable two-component sensor
PA4278	3.54	2.7e-61	11.6	hypothetical protein
fadH1	3.54	5.6e-55	11.6	2,4-dienoyl-CoA reductase FadH1
PA2814	3.54	1.2e-53	11.6	hypothetical protein
PA5471	3.53	2.1e-62	11.5	hypothetical protein
PA3684	3.5	1e-44	11.3	hypothetical protein
PA1889	3.5	9.1e-26	11.3	hypothetical protein
PA5407	3.49	2.4e-29	11.2	hypothetical protein
PA2599	3.49	3.1e-44	11.2	conserved hypothetical protein
PA2359	3.48	4.5e-44	11.2	probable transcriptional regulator
PA2033	3.48	1e-47	11.1	hypothetical protein
PA5072	3.47	7.2e-64	11.1	probable chemotaxis transducer
PA1152	3.45	2.9e-40	11	hypothetical protein
czcB	3.45	3.3e-45	11	Resistance-Nodulation-Cell Division (RND) divalent metal cation efflux membrane fusion protein CzcB precursor
rluA	3.45	1.2e-55	10.9	pseudouridine synthase RluA
flhA	3.44	4.1e-63	10.9	flagellar biosynthesis protein FlhA
PA2974	3.44	4.3e-23	10.9	probable hydrolase
PA2449	3.44	2e-33	10.8	probable transcriptional regulator
PA1349	3.43	2.7e-23	10.8	conserved hypothetical protein
PA4963	3.43	4.3e-38	10.8	hypothetical protein
mdcC	3.42	5.7e-21	10.7	malonate decarboxylase delta subunit
PA4724	3.42	2e-39	10.7	probable aminoacyl-transfer RNA synthetase (class I)
PA2037	3.42	1.1e-54	10.7	hypothetical protein
PA4852	3.42	8e-56	10.7	conserved hypothetical protein
PA5183	3.42	5.5e-27	10.7	hypothetical protein
PA2693	3.41	1e-36	10.7	conserved hypothetical protein
PA1535	3.41	5e-55	10.6	probable acyl-CoA dehydrogenase
PA1385	3.41	6.4e-43	10.6	probable glycosyl transferase
PA4873	3.41	4.7e-34	10.6	probable heat-shock protein
PA2847	3.39	5.3e-51	10.5	conserved hypothetical protein
PA1427	3.39	1.8e-44	10.5	hypothetical protein
gcp	3.39	1.8e-55	10.5	O-sialoglycoprotein endopeptidase
PA4634	3.39	8.6e-33	10.5	hypothetical protein
PA2786	3.39	1e-26	10.5	hypothetical protein
PA3045	3.39	6.7e-41	10.5	probable two-component response regulator
PA0738	3.38	1.4e-25	10.4	conserved hypothetical protein
PA0858	3.38	2.2e-68	10.4	conserved hypothetical protein
PA0922	3.38	1.8e-24	10.4	hypothetical protein
PA1007	3.38	1.6e-61	10.4	conserved hypothetical protein
PA3403	3.38	2.7e-25	10.4	hypothetical protein
trmD	3.38	1.3e-43	10.4	tRNA (guanine-N1)-methyltransferase
kdpA	3.38	2.5e-55	10.4	potassium-transporting ATPase, A chain
PA4644	3.37	3e-31	10.3	hypothetical protein
potB	3.37	4.3e-38	10.3	polyamine transport protein PotB
PA1929	3.35	6.4e-28	10.2	hypothetical protein
PA4354	3.35	2.7e-27	10.2	conserved hypothetical protein
PA5369.4	3.34	7e-05	10.2	tRNA-Ile
PA2758	3.34	1.1e-43	10.1	probable transcriptional regulator
PA4586	3.34	1.7e-26	10.1	hypothetical protein
PA0165	3.33	3.1e-65	10.1	hypothetical protein
PA2865	3.33	3.2e-69	10.1	probable glycosylase
PA1882	3.33	1.2e-32	10.1	probable transporter
PA3283	3.32	7.5e-31	10	conserved hypothetical protein
PA0983	3.32	4.8e-42	10	conserved hypothetical protein
PA4985	3.32	1.1e-31	10	hypothetical protein
PA1325	3.31	2e-13	9.9	conserved hypothetical protein
gbuR	3.31	7e-44	9.9	GbuR
PA2736	3.31	2.2e-26	9.9	hypothetical protein
PA1228	3.31	1.6e-29	9.9	hypothetical protein
cupC2	3.31	1.8e-29	9.9	chaperone CupC2
PA0489	3.31	5.1e-35	9.9	probable phosphoribosyl transferase
PA5047	3.3	6.9e-53	9.9	hypothetical protein
pabC	3.3	1.7e-46	9.9	4-amino-4-deoxychorismate lyase
fepB	3.3	7.6e-31	9.8	ferrienterobactin-binding periplasmic protein precursor FepB
PA2780	3.29	5.3e-48	9.8	hypothetical protein
PA2057	3.29	5.3e-34	9.8	hypothetical protein
PA2450	3.29	4.8e-44	9.8	hypothetical protein
PA2562	3.29	1.4e-26	9.8	hypothetical protein
PA2377	3.28	1.3e-36	9.7	hypothetical protein
PA2594	3.26	6.2e-43	9.6	conserved hypothetical protein
PA4994	3.26	1.7e-53	9.6	probable acyl-CoA dehydrogenase
PA0947	3.25	3.4e-42	9.5	conserved hypothetical protein
PA3347	3.25	2.2e-48	9.5	hypothetical protein
PA0554	3.25	9.2e-56	9.5	hypothetical protein
PA5522	3.25	4.1e-57	9.5	probable glutamine synthetase
PA0013	3.25	3.6e-34	9.5	conserved hypothetical protein
PA4583	3.24	7e-61	9.4	conserved hypothetical protein
PA2763	3.23	1.4e-37	9.4	hypothetical protein
PA5478	3.23	3.3e-38	9.4	conserved hypothetical protein
zwf	3.23	1.6e-50	9.4	glucose-6-phosphate 1-dehydrogenase
PA0123	3.22	3.2e-54	9.3	probable transcriptional regulator
PA1157	3.19	4.3e-62	9.2	probable two-component response regulator
PA4041	3.19	5.3e-40	9.1	hypothetical protein
PA4564	3.18	1.4e-42	9.1	conserved hypothetical protein
PA5286	3.18	1.6e-39	9.1	conserved hypothetical protein
PA5176	3.18	4.8e-53	9.1	conserved hypothetical protein
PA1360	3.18	5.2e-28	9.1	conserved hypothetical protein
PA4277.3	3.18	4.3e-43	9	tRNA-Tyr
PA1132	3.17	8.9e-45	9	hypothetical protein
PA3109	3.17	1.4e-47	9	hypothetical protein
PA1116	3.17	3.5e-38	9	hypothetical protein
PA5526	3.16	1.5e-45	9	hypothetical protein
PA5504	3.15	6.9e-62	8.9	D-methionine ABC transporter membrane protein
PA4939	3.15	3.2e-41	8.9	conserved hypothetical protein
PA4779	3.15	4e-35	8.9	hypothetical protein
PA3817	3.15	2.8e-40	8.9	probable methyltransferase
PA3069	3.15	9.9e-42	8.9	hypothetical protein
PA5437	3.15	4.3e-55	8.9	probable transcriptional regulator
estX	3.13	1.9e-42	8.8	EstX
PA2447	3.13	5.2e-30	8.7	probable transcriptional regulator
PA0534	3.13	1e-39	8.7	conserved hypothetical protein
PA5406	3.12	4.5e-18	8.7	hypothetical protein
PA4940	3.12	1.1e-48	8.7	conserved hypothetical protein
PA4136	3.12	6.4e-29	8.7	probable major facilitator superfamily (MFS) transporter
PA4279	3.12	1.3e-48	8.7	hypothetical protein
algU	3.12	2.8e-41	8.7	sigma factor AlgU
mrcB	3.11	9.9e-51	8.7	penicillin-binding protein 1B
PA1358	3.11	1.5e-34	8.6	hypothetical protein
PA4712	3.11	4e-31	8.6	hypothetical protein
PA5181.1	3.1	4.5e-21	8.6	P34
PA4637	3.1	1.4e-28	8.6	hypothetical protein
nadD	3.1	2.8e-37	8.6	nicotinic acid mononucleotide adenylyltransferase
PA4390	3.1	1e-50	8.6	hypothetical protein
PA5299	3.1	8.4e-60	8.5	hypothetical protein
PA1291	3.09	1.4e-31	8.5	hypothetical protein
PA1282	3.09	2.5e-30	8.5	probable major facilitator superfamily (MFS) transporter
PA2762	3.08	7.6e-39	8.4	hypothetical protein
PA5031	3.07	3e-34	8.4	probable short chain dehydrogenase
PA0274	3.07	1.4e-26	8.4	hypothetical protein
lexA	3.07	2.6e-35	8.4	repressor protein LexA
PA1646	3.07	1.2e-55	8.4	probable chemotaxis transducer
PA2298	3.06	1.8e-55	8.4	probable oxidoreductase
PA1407	3.06	2.6e-26	8.3	hypothetical protein
PA3340	3.06	7.4e-49	8.3	hypothetical protein
PA4782	3.06	3.6e-30	8.3	hypothetical protein
PA4009	3.05	2.9e-31	8.3	hypothetical protein
PA1424	3.05	2.7e-23	8.3	hypothetical protein
PA2855	3.04	6.1e-33	8.3	hypothetical protein
PA1627	3.04	2.4e-31	8.2	probable transcriptional regulator
PA1469	3.04	6.9e-39	8.2	hypothetical protein
birA	3.04	3.1e-45	8.2	BirA bifunctional protein
PA2603.1	3.04	6e-21	8.2	tRNA-Ser
fleS	3.03	2.8e-47	8.2	two-component sensor
PA2056	3.03	2.3e-35	8.2	probable transcriptional regulator
pgpA	3.03	1.1e-21	8.2	phosphatidylglycerophosphatase A
PA5086	3.03	1.5e-43	8.1	hypothetical protein
PA0916	3.03	2.6e-49	8.1	conserved hypothetical protein
pscC	3.03	1.3e-49	8.1	Type III secretion outer membrane protein PscC precursor
PA4995	3.02	3.3e-50	8.1	probable acyl-CoA dehydrogenase
PA0125	3.02	2e-23	8.1	hypothetical protein
PA2955	3.01	3.1e-47	8.1	hypothetical protein
PA3218	3.01	1.3e-16	8	hypothetical protein
PA1489	3.01	1.3e-41	8	hypothetical protein
PA3526	3	6.4e-56	8	probable outer membrane protein precursor
PA4780	3	1e-52	8	conserved hypothetical protein
mexE	3	2.5e-36	8	Resistance-Nodulation-Cell Division (RND) multidrug efflux membrane fusion protein MexE precursor
PA4107	3	5.2e-28	8	hypothetical protein
PA1361	3	1.4e-46	8	probable transporter
pvdH	3	4.8e-34	8	L-2,4-diaminobutyrate:2-ketoglutarate 4-aminotransferase, PvdH
PA4280.4	2.99	0.0001	8	tRNA-Ile
PA3824.1	2.99	1.7e-12	7.9	tRNA-Leu
PA4816	2.98	2.4e-33	7.9	hypothetical protein
PA3179	2.98	4.6e-48	7.9	conserved hypothetical protein
PA4672	2.97	1e-39	7.9	peptidyl-tRNA hydrolase
PA4584	2.97	3.5e-48	7.8	conserved hypothetical protein
PA0042	2.97	1.8e-24	7.8	hypothetical protein
ptxR	2.97	1.1e-34	7.8	transcriptional regulator PtxR
PA4785	2.97	2e-57	7.8	probable acyl-CoA thiolase
PA1563	2.96	4.8e-53	7.8	conserved hypothetical protein
PA5465	2.96	2.8e-20	7.8	hypothetical protein
czcA	2.96	8.6e-34	7.8	Resistance-Nodulation-Cell Division (RND) divalent metal cation efflux transporter CzcA
gtdA	2.96	6.8e-08	7.8	gentisate 1,2-dioxygenase
PA2549	2.96	3.2e-45	7.8	conserved hypothetical protein
PA5486	2.95	4e-34	7.7	conserved hypothetical protein
PA1286	2.95	4.4e-29	7.7	probable major facilitator superfamily (MFS) transporter
PA4391	2.94	1.7e-28	7.7	hypothetical protein
PA5423	2.94	2e-45	7.7	hypothetical protein
PA2769	2.94	1.1e-37	7.7	hypothetical protein
PA1194	2.94	9.8e-27	7.7	probable amino acid permease
PA3410	2.94	4.9e-30	7.7	probable sigma-70 factor, ECF subfamily
gdhA	2.93	3.2e-27	7.6	glutamate dehydrogenase
PA3854	2.93	1.2e-17	7.6	hypothetical protein
dinB	2.93	1e-31	7.6	DNA Polymerase IV, DinB
PA3236	2.93	2.7e-54	7.6	probable glycine betaine-binding protein precursor
PA1507	2.93	2.4e-29	7.6	probable transporter
PA1381	2.92	4.8e-18	7.6	hypothetical protein
PA2656	2.92	1.4e-33	7.6	probable two-component sensor
PA0349	2.91	2.8e-26	7.5	hypothetical protein
PA4800	2.91	1.5e-37	7.5	hypothetical protein
PA1426	2.91	1.4e-21	7.5	hypothetical protein
PA2898	2.9	4.2e-17	7.5	hypothetical protein
cyoA	2.9	2.2e-22	7.5	cytochrome o ubiquinol oxidase subunit II
PA0543	2.9	4.6e-35	7.5	hypothetical protein
PA0737	2.89	2.8e-34	7.4	hypothetical protein
PA2938	2.89	1.4e-30	7.4	probable transporter
rluD	2.89	7.6e-52	7.4	pseudouridine synthase
PA0146	2.89	3.2e-36	7.4	conserved hypothetical protein
secG	2.88	1.1e-28	7.4	secretion protein SecG
PA5515	2.88	2e-33	7.4	hypothetical protein
PA2589	2.88	5.9e-23	7.3	hypothetical protein
PA4543	2.88	3.2e-33	7.3	conserved hypothetical protein
PA1386	2.87	4.6e-36	7.3	probable ATP-binding component of ABC transporter
PA3276	2.87	8.2e-27	7.3	hypothetical protein
PA3016	2.87	4.3e-19	7.3	hypothetical protein
PA3094.1	2.87	9.4e-26	7.3	tRNA-Asp
PA1195	2.86	1.1e-35	7.3	hypothetical protein
ruvB	2.86	2.8e-32	7.3	Holliday junction DNA helicase RuvB
PA3132	2.86	1.5e-36	7.2	probable hydrolase
vreA	2.85	4.4e-26	7.2	VreA
PA0448	2.85	1.5e-19	7.2	probable transcriptional regulator
PA1539	2.85	1e-36	7.2	hypothetical protein
PA3828	2.85	1.7e-44	7.2	conserved hypothetical protein
truB	2.84	8.1e-46	7.2	tRNA pseudouridine 55 synthase
PA2956	2.84	3.5e-37	7.2	conserved hypothetical protein
PA1265	2.84	8.8e-18	7.2	hypothetical protein
PA2685	2.84	3e-32	7.2	conserved hypothetical protein
alkB1	2.84	1e-29	7.1	alkane-1-monooxygenase
PA0922.1	2.83	4.2e-07	7.1	tRNA-Met
PA1413	2.83	2.3e-20	7.1	probable transcriptional regulator
braZ	2.83	2.4e-17	7.1	branched chain amino acid transporter BraZ
PA1965	2.83	8e-29	7.1	hypothetical protein
PA5506	2.83	3.3e-20	7.1	hypothetical protein
PA3133	2.83	1.3e-32	7.1	probable transcriptional regulator
nusA	2.83	2e-29	7.1	N utilization substance protein A
PA3345	2.83	2.8e-31	7.1	hypothetical protein
PA3818	2.82	8e-50	7.1	extragenic suppressor protein SuhB
PA4451	2.82	8.8e-28	7	conserved hypothetical protein
PA2928	2.82	1.4e-23	7	hypothetical protein
PA0254	2.81	2.6e-39	7	conserved hypothetical protein
PA3448	2.81	3.5e-18	7	probable permease of ABC transporter
PA3893	2.81	7.4e-25	7	conserved hypothetical protein
PA4924	2.81	2e-36	7	conserved hypothetical protein
phnW	2.8	5.5e-32	7	2-aminoethylphosphonate:pyruvate aminotransferase
PA0133	2.79	4.8e-37	6.9	probable transcriptional regulator
PA5084	2.79	3.2e-29	6.9	probable oxidoreductase
PA1437	2.78	3.7e-38	6.9	probable two-component response regulator
PA4071	2.78	3.2e-13	6.9	hypothetical protein
PA2792	2.78	1.1e-29	6.9	hypothetical protein
pgl	2.78	5.4e-34	6.9	6-phosphogluconolactonase
PA1972	2.78	1.1e-15	6.9	conserved hypothetical protein
PA0209	2.78	2.2e-15	6.9	conserved hypothetical protein
sltB1	2.77	4.1e-44	6.8	soluble lytic transglycosylase B
PA1442	2.77	7.9e-46	6.8	conserved hypothetical protein
PA0332	2.77	3.7e-38	6.8	hypothetical protein
plcN	2.77	7.4e-32	6.8	non-hemolytic phospholipase C precursor
PA2059	2.77	1.1e-18	6.8	probable permease of ABC transporter
PA3573	2.77	1.3e-24	6.8	probable major facilitator superfamily (MFS) transporter
PA0668.2	2.76	0.00011	6.8	tRNA-Ile
rcpA	2.76	2e-29	6.8	RcpA
PA0433	2.76	1.4e-22	6.8	hypothetical protein
tyrS	2.76	6.9e-35	6.8	tyrosyl-tRNA synthetase
PA1230	2.76	3.5e-11	6.8	hypothetical protein
PA4404	2.76	8e-42	6.8	hypothetical protein
PA4004	2.76	3.7e-28	6.8	conserved hypothetical protein
pbpA	2.76	1.9e-49	6.8	penicillin-binding protein 2
PA0908	2.76	1.5e-11	6.8	hypothetical protein
PA0252	2.75	6.9e-10	6.7	hypothetical protein
PA3346	2.75	4.1e-41	6.7	probable two-component response regulator
PA2315	2.75	7.7e-22	6.7	hypothetical protein
PA3051	2.75	3.4e-19	6.7	hypothetical protein
PA0914	2.75	3.1e-16	6.7	hypothetical protein
PA2288	2.75	1.3e-25	6.7	hypothetical protein
lecA	2.74	1e-29	6.7	LecA
nadA	2.74	3.9e-43	6.7	quinolinate synthetase A
PA1790	2.74	2e-31	6.7	hypothetical protein
PA1332	2.74	4.2e-16	6.7	hypothetical protein
mreC	2.74	1.4e-46	6.7	rod shape-determining protein MreC
PA2354	2.74	6.7e-15	6.7	probable transcriptional regulator
ipk	2.74	7.4e-33	6.7	isopentenyl monophosphate kinase
PA4656	2.73	3.6e-48	6.6	conserved hypothetical protein
PA0452	2.73	4.9e-33	6.6	probable stomatin-like protein
PA0805	2.72	7.8e-33	6.6	hypothetical protein
PA3142	2.72	2.8e-26	6.6	hypothetical protein
PA2580	2.72	7.6e-26	6.6	conserved hypothetical protein
PA0022	2.71	3e-37	6.6	conserved hypothetical protein
fepC	2.71	1.6e-19	6.5	ferric enterobactin transport protein FepC
cysD	2.71	1.4e-39	6.5	ATP sulfurylase small subunit
PA3322	2.71	4.2e-32	6.5	hypothetical protein
creC	2.71	1.7e-39	6.5	two-component sensor CreC
PA1147	2.7	1.6e-32	6.5	probable amino acid permease
PA5518	2.7	1.9e-43	6.5	probable potassium efflux transporter
alr	2.7	2.2e-50	6.5	biosynthetic alanine racemase
PA2560	2.7	8.2e-32	6.5	hypothetical protein
PA1438	2.7	1.8e-45	6.5	probable two-component sensor
PA2833	2.69	2.6e-26	6.5	conserved hypothetical protein
pyrD	2.69	4.5e-49	6.5	dihydroorotate dehydrogenase
PA4799	2.69	4.3e-27	6.5	hypothetical protein
PA3968	2.69	1.8e-33	6.5	probable pseudouridine synthase
cmpX	2.69	5.5e-34	6.4	conserved cytoplasmic membrane protein, CmpX protein
PA3677	2.69	8.1e-25	6.4	probable Resistance-Nodulation-Cell Division (RND) efflux membrane fusion protein precursor
wbpM	2.68	2.2e-30	6.4	nucleotide sugar epimerase/dehydratase WbpM
PA0986	2.67	1.1e-19	6.4	conserved hypothetical protein
PA2882	2.67	5.7e-12	6.4	probable two-component sensor
PA4783	2.66	4.5e-23	6.3	conserved hypothetical protein
PA4377	2.66	8.6e-14	6.3	hypothetical protein
PA2793	2.66	2.7e-43	6.3	hypothetical protein
PA2414	2.66	7.7e-28	6.3	L-sorbosone dehydrogenase
PA2571	2.66	1e-31	6.3	probable two-component sensor
cysT	2.66	1e-33	6.3	sulfate transport protein CysT
PA0692	2.65	6.9e-22	6.3	hypothetical protein
PA0800	2.65	9.2e-18	6.3	hypothetical protein
PA0348	2.64	5.3e-27	6.3	hypothetical protein
PA2774	2.64	1.4e-38	6.2	hypothetical protein
PA0346	2.64	8.5e-33	6.2	hypothetical protein
fliE	2.64	8.2e-46	6.2	flagellar hook-basal body complex protein FliE
PA3209	2.64	8.2e-14	6.2	conserved hypothetical protein
PA4881	2.63	3.4e-10	6.2	hypothetical protein
PA4709	2.63	3.9e-24	6.2	probable hemin degrading factor
PA5335	2.63	2.6e-30	6.2	conserved hypothetical protein
PA2202	2.63	1.3e-19	6.2	probable amino acid permease
PA1440	2.62	1.1e-33	6.2	hypothetical protein
lepA	2.62	2.1e-34	6.1	GTP-binding protein LepA
pvdP	2.61	2.6e-30	6.1	PvdP
PA0136	2.61	6.8e-22	6.1	probable ATP-binding component of ABC transporter
PA1966	2.6	1.1e-14	6.1	hypothetical protein
PA1467	2.6	9.7e-28	6.1	hypothetical protein
cupC3	2.6	7.6e-36	6.1	usher CupC3
PA5019	2.59	6.1e-37	6	conserved hypothetical protein
proA	2.59	1.3e-36	6	gamma-glutamyl phosphate reductase
PA5293	2.59	1.1e-29	6	probable transcriptional regulator
PA0062	2.59	1.1e-30	6	hypothetical protein
plcR	2.58	1.7e-13	6	phospholipase accessory protein PlcR precursor
PA1688	2.58	3.5e-42	6	hypothetical protein
kdpC	2.58	7.7e-27	6	potassium-transporting ATPase, C chain
PA4802.1	2.58	4.1e-08	6	tRNA-Sec
PA4562	2.58	3.8e-31	6	conserved hypothetical protein
PA4638	2.58	3.1e-13	6	hypothetical protein
cupB2	2.57	2.9e-20	6	chaperone CupB2
algD	2.57	7.2e-25	5.9	GDP-mannose 6-dehydrogenase AlgD
PA3140	2.57	5.7e-28	5.9	hypothetical protein
PA2417	2.57	4.8e-36	5.9	probable transcriptional regulator
rpsU	2.57	2.1e-26	5.9	30S ribosomal protein S21
aguB	2.56	6.3e-29	5.9	N-carbamoylputrescine amidohydrolase
PA4146	2.56	4e-20	5.9	hypothetical protein
PA0559	2.56	1.3e-31	5.9	conserved hypothetical protein
typA	2.56	5.8e-32	5.9	regulatory protein TypA
PA4280.3	2.56	8.6e-14	5.9	tRNA-Ala
PA1964	2.56	1.6e-42	5.9	probable ATP-binding component of ABC transporter
cysQ	2.56	5.1e-34	5.9	3,5-bisphosphate nucleotidase CysQ
ribF	2.56	1.3e-33	5.9	riboflavin kinase/FAD synthase
mexR	2.56	7.3e-26	5.9	multidrug resistance operon repressor MexR
ccmB	2.55	1.7e-19	5.9	heme exporter protein CcmB
PA0378	2.55	3.2e-18	5.9	probable transglycosylase
PA2921	2.55	2.6e-29	5.8	probable transcriptional regulator
gidA	2.55	9.2e-35	5.8	glucose-inhibited division protein A
PA2282	2.55	2.6e-10	5.8	hypothetical protein
PA3664	2.54	1.7e-29	5.8	conserved hypothetical protein
PA1873	2.54	4.2e-12	5.8	hypothetical protein
PA3264	2.54	2.4e-28	5.8	probable transporter
PA4989	2.54	5.6e-26	5.8	probable transcriptional regulator
PA1400	2.54	8.3e-36	5.8	probable pyruvate carboxylase
cmaX	2.53	3.6e-42	5.8	CmaX protein
PA0310	2.53	5.4e-27	5.8	hypothetical protein
creB	2.53	1.6e-20	5.8	two-component response regulator CreB
PA1199	2.53	5.3e-33	5.8	probable lipoprotein
PA1490	2.53	2.3e-29	5.8	probable transcriptional regulator
PA1111	2.52	2.1e-29	5.7	hypothetical protein
PA2708	2.52	1.4e-24	5.7	hypothetical protein
PA5369.3	2.52	3.9e-14	5.7	tRNA-Ala
PA0379	2.52	2.9e-18	5.7	conserved hypothetical protein
PA2477	2.52	8.7e-18	5.7	probable thiol:disulfide interchange protein
tadG	2.52	1.4e-17	5.7	TadG
PA1014	2.52	5.6e-34	5.7	probable glycosyl transferase
PA5284	2.51	2.5e-16	5.7	hypothetical protein
PA3598	2.5	8.5e-22	5.7	conserved hypothetical protein
PA2145	2.5	3e-19	5.7	hypothetical protein
PA4690.3	2.5	6.5e-14	5.7	tRNA-Ala
PA1540	2.5	1.1e-08	5.7	conserved hypothetical protein
PA2570.1	2.49	4.8e-21	5.6	tRNA-Leu
dnaX	2.49	6.4e-37	5.6	DNA polymerase subunits gamma and tau
PA3305	2.48	1.4e-35	5.6	hypothetical protein
PA3474	2.48	2.5e-22	5.6	conserved hypothetical protein
PA5536	2.48	4.8e-14	5.6	conserved hypothetical protein
PA2270	2.48	4.4e-23	5.6	probable transcriptional regulator
PA4981	2.48	1.1e-22	5.6	probable amino acid permease
PA5324	2.48	9.6e-34	5.6	probable transcriptional regulator
PA5108	2.47	4.2e-27	5.5	hypothetical protein
fis	2.47	1.8e-33	5.5	DNA-binding protein Fis
PA5238	2.47	3.2e-24	5.5	probable O-antigen acetylase
PA2296	2.47	1.5e-18	5.5	hypothetical protein
PA4277.2	2.47	1.9e-15	5.5	tRNA-Gly
PA3094.2	2.47	1.1e-06	5.5	tRNA-Asp
PA1378	2.46	2.3e-29	5.5	hypothetical protein
PA4457	2.46	3.1e-36	5.5	arabinose-5-phosphate isomerase KdsD
PA3722	2.46	1.8e-27	5.5	hypothetical protein
PA0340	2.46	4.7e-28	5.5	conserved hypothetical protein
PA4135	2.46	1.1e-18	5.5	probable transcriptional regulator
PA1241	2.46	6.9e-18	5.5	probable transcriptional regulator
PA0573	2.46	5.1e-16	5.5	hypothetical protein
PA4815	2.46	1.8e-21	5.5	hypothetical protein
PA1164	2.46	8.6e-24	5.5	conserved hypothetical protein
PA2748	2.46	1.6e-33	5.5	probable methionine aminopeptidase
PA4984	2.46	3.2e-23	5.5	probable transcriptional regulator
PA0990	2.46	6.4e-26	5.5	conserved hypothetical protein
PA3825	2.45	3.3e-30	5.5	hypothetical protein
flhB	2.45	8.7e-28	5.5	flagellar biosynthetic protein FlhB
PA2842	2.45	3e-21	5.5	hypothetical protein
PA1631	2.44	4.8e-36	5.4	probable acyl-CoA dehydrogenase
PA3826	2.44	1.9e-17	5.4	hypothetical protein
PA4960	2.44	1.5e-37	5.4	probable phosphoserine phosphatase
PA0481	2.44	5.1e-24	5.4	hypothetical protein
PA4173	2.44	1.3e-11	5.4	conserved hypothetical protein
PA0910	2.42	2.9e-20	5.4	hypothetical protein
PA4326	2.42	8.2e-30	5.4	hypothetical protein
antA	2.42	6e-19	5.4	anthranilate dioxygenase large subunit
PA4046	2.42	3.6e-23	5.3	hypothetical protein
sdsA1	2.42	1.6e-27	5.3	SDS hydrolase SdsA1
snr1	2.42	1.1e-26	5.3	cytochrome c Snr1
PA5442	2.41	1.7e-37	5.3	conserved hypothetical protein
PA3242	2.41	3.6e-23	5.3	probable lauroyl acyltransferase
PA2313	2.4	1.4e-11	5.3	hypothetical protein
tesA	2.4	1.8e-34	5.3	acyl-CoA thioesterase I precursor
gpuP	2.4	5.3e-23	5.3	3-guanidinopropionate transport protein
aph	2.4	2.3e-23	5.3	aminoglycoside 3'-phosphotransferase type IIb
PA2148	2.4	4.8e-12	5.3	conserved hypothetical protein
PA5029	2.39	6.3e-25	5.3	probable transcriptional regulator
PA0352	2.39	1.9e-29	5.3	probable transporter
aroQ2	2.39	2.7e-16	5.3	3-dehydroquinate dehydratase
PA1619	2.39	2.3e-17	5.2	probable transcriptional regulator
betT1	2.39	7.3e-19	5.2	choline transporter BetT
amgS	2.39	1.4e-31	5.2	AmgS
PA3116	2.39	2.8e-20	5.2	probable aspartate-semialdehyde dehydrogenase
PA3959	2.39	2e-11	5.2	hypothetical protein
PA2671	2.39	2.7e-19	5.2	hypothetical protein
PA0060	2.39	2.8e-30	5.2	conserved hypothetical protein
PA5219	2.38	1.2e-17	5.2	hypothetical protein
oprJ	2.38	1.5e-28	5.2	Multidrug efflux outer membrane protein OprJ precursor
rluC	2.38	2.2e-30	5.2	ribosomal large subunit pseudouridine synthase C
PA0532	2.38	3.7e-16	5.2	hypothetical protein
PA3962	2.38	3.7e-20	5.2	hypothetical protein
PA0984	2.37	1.4e-21	5.2	colicin immunity protein
PA4948	2.37	4.3e-29	5.2	conserved hypothetical protein
PA0921	2.37	1.6e-10	5.2	hypothetical protein
PA5381	2.36	2.5e-24	5.1	hypothetical protein
PA2971	2.36	1.6e-27	5.1	conserved hypothetical protein
mucK	2.36	8.3e-19	5.1	cis,cis-muconate transporter MucK
PA0987	2.36	3.2e-15	5.1	conserved hypothetical protein
exbD2	2.36	8.8e-07	5.1	transport protein ExbD
PA3796	2.36	5.2e-13	5.1	hypothetical protein
iscR	2.36	3.4e-28	5.1	IscR
kdpB	2.35	1.3e-32	5.1	potassium-transporting ATPase, B chain
PA0530	2.35	2e-22	5.1	probable class III pyridoxal phosphate-dependent aminotransferase
PA3994	2.35	9.1e-20	5.1	probable epoxide hydrolase
PA1617	2.35	1.9e-27	5.1	probable AMP-binding enzyme
PA2503	2.35	3.2e-24	5.1	hypothetical protein
mqoA	2.35	1.1e-30	5.1	malate:quinone oxidoreductase
PA4277.1	2.35	0.00014	5.1	tRNA-Thr
trpF	2.34	2.5e-29	5.1	N-(5'phosphoribosyl)anthranilate (PRA) isomerase
PA1625	2.34	2.2e-27	5.1	conserved hypothetical protein
PA0224	2.34	1.6e-08	5.1	probable aldolase
PA2275	2.34	1.2e-17	5.1	probable alcohol dehydrogenase (Zn-dependent)
PA1653	2.34	5.4e-14	5.1	probable transcriptional regulator
PA5156	2.34	1.4e-12	5.1	hypothetical protein
PA1921	2.34	1.2e-11	5.1	hypothetical protein
PA0708	2.34	7.1e-13	5	probable transcriptional regulator
PA0214	2.33	4.1e-18	5	probable acyl transferase
PA0878	2.33	1.8e-11	5	hypothetical protein
PA1699	2.33	2.7e-23	5	conserved hypothetical protein in type III secretion
PA1044	2.33	1.8e-15	5	hypothetical protein
PA1605	2.33	2.2e-24	5	hypothetical protein
PA4949	2.32	1.1e-23	5	conserved hypothetical protein
PA0690	2.32	1.8e-33	5	hypothetical protein
PA4580	2.32	1.9e-25	5	conserved hypothetical protein
glmR	2.32	5.7e-27	5	GlmR transcriptional regulator
rep	2.32	2.4e-33	5	ATP-dependent DNA helicase Rep
PA3732	2.32	3.6e-32	5	conserved hypothetical protein
PA1450	2.32	1.2e-28	5	conserved hypothetical protein
PA1853	2.31	1.4e-19	5	probable transcriptional regulator
PA1018	2.31	2.9e-24	5	hypothetical protein
PA0733	2.31	7.5e-14	5	probable pseudouridylate synthase
PA0137	2.31	3.9e-15	5	probable permease of ABC transporter
rtcA	2.31	6.5e-26	4.9	RNA 3'-terminal phosphate cyclase
PA1945	2.3	2.4e-28	4.9	probable transcriptional regulator
PA2778	2.3	1.6e-24	4.9	hypothetical protein
PA2712	2.3	2.8e-16	4.9	hypothetical protein
PA1797	2.3	8.5e-25	4.9	hypothetical protein
PA2563	2.3	6.5e-18	4.9	probable sulfate transporter
PA2901	2.3	5.8e-30	4.9	hypothetical protein
hemO	2.3	1.1e-08	4.9	heme oxygenase
PA4325	2.29	2.3e-27	4.9	hypothetical protein
PA3189	2.29	1.5e-22	4.9	probable permease of ABC sugar transporter
PA0358	2.29	1.7e-13	4.9	hypothetical protein
PA4471	2.29	3.2e-09	4.9	hypothetical protein
PA2210	2.29	5.4e-16	4.9	probable major facilitator superfamily (MFS) transporter
PA4673	2.28	8.4e-32	4.9	conserved hypothetical protein
PA2032	2.28	1.1e-28	4.9	probable transcriptional regulator
qteE	2.28	5.7e-18	4.9	quorum threshold expression element, QteE
pruR	2.28	4.4e-10	4.9	proline utilization regulator
PA1545	2.28	1.2e-12	4.9	hypothetical protein
PA1824	2.28	4.2e-12	4.9	conserved hypothetical protein
PA5514	2.28	1.5e-24	4.9	probable beta-lactamase
rocR	2.28	7.9e-21	4.8	RocR
PA2895	2.27	5.4e-13	4.8	hypothetical protein
PA3039	2.27	5.9e-19	4.8	probable transporter
PA0915	2.27	3.4e-14	4.8	conserved hypothetical protein
PA3185	2.27	3.6e-26	4.8	hypothetical protein
PA1956	2.26	1.5e-05	4.8	hypothetical protein
pscD	2.26	4.8e-29	4.8	type III export protein PscD
lipC	2.26	4.8e-17	4.8	lipase LipC
PA0338	2.26	3e-30	4.8	hypothetical protein
PA3933	2.26	9.5e-27	4.8	probable choline transporter
mucA	2.26	2.2e-24	4.8	anti-sigma factor MucA
queA	2.26	7.8e-28	4.8	S-adenosylmethionine:trna ribosyltransferase-isomerase
PA0493	2.25	0.0002	4.8	probable biotin-requiring enzyme
PA1029	2.25	4.3e-27	4.8	hypothetical protein
PA0488	2.25	4e-09	4.8	conserved hypothetical protein
PA0829	2.25	5.6e-16	4.7	probable hydrolase
pauA	2.25	8.8e-22	4.7	pimeloyl-CoA synthetase
PA0681	2.25	6.2e-13	4.7	HxcT pseudopilin
ambA	2.25	3.1e-25	4.7	AmbA
PA1451	2.24	3.7e-31	4.7	conserved hypothetical protein
rbsC	2.24	1.4e-16	4.7	membrane protein component of ABC ribose transporter
psrA	2.24	4e-28	4.7	transcriptional regulator PsrA
PA1836	2.24	4.7e-19	4.7	probable transcriptional regulator
PA3683	2.24	4.2e-24	4.7	conserved hypothetical protein
PA4383	2.24	1.7e-19	4.7	conserved hypothetical protein
PA4669.1	2.24	5.3e-09	4.7	tRNA-Gln
PA2916	2.24	2.9e-09	4.7	hypothetical protein
PA1573	2.24	1.2e-17	4.7	conserved hypothetical protein
PA3679	2.24	2e-32	4.7	hypothetical protein
PA1395	2.23	1.5e-18	4.7	hypothetical protein
PA2806	2.23	5.6e-23	4.7	conserved hypothetical protein
PA2803	2.23	4.2e-05	4.7	hypothetical protein
PA1993	2.23	2.3e-13	4.7	probable major facilitator superfamily (MFS) transporter
PA3200	2.23	1.8e-22	4.7	conserved hypothetical protein
ilvA2	2.22	1.3e-29	4.7	threonine dehydratase, biosynthetic
PA1875	2.22	6.5e-20	4.7	probable outer membrane protein precursor
PA2954	2.22	8.9e-24	4.7	hypothetical protein
PA4982	2.22	2e-24	4.7	probable two-component sensor
infB	2.21	1e-19	4.6	translation initiation factor IF-2
PA4233	2.21	1.5e-24	4.6	probable major facilitator superfamily (MFS) transporter
PA2106	2.21	1.1e-33	4.6	hypothetical protein
PA4877	2.21	4.2e-18	4.6	hypothetical protein
speA	2.21	2.7e-31	4.6	biosynthetic arginine decarboxylase
PA3766	2.2	1.6e-22	4.6	probable aromatic amino acid transporter
PA1735	2.2	6.7e-26	4.6	hypothetical protein
gcl	2.2	1.6e-15	4.6	glyoxylate carboligase
PA4392	2.2	4.2e-19	4.6	conserved hypothetical protein
rbsA	2.2	9.3e-18	4.6	ribose transport protein RbsA
PA0929	2.19	2.3e-21	4.6	two-component response regulator
PA0848	2.19	1.1e-20	4.6	probable alkyl hydroperoxide reductase
PA4858	2.19	1.3e-21	4.6	conserved hypothetical protein
PA2230	2.19	1.3e-17	4.6	hypothetical protein
PA0453	2.19	3.1e-17	4.6	hypothetical protein
rbsB	2.18	1.7e-30	4.5	binding protein component precursor of ABC ribose transporter
PA5021	2.18	5.7e-24	4.5	probable sodium/hydrogen antiporter
motA	2.18	1.1e-34	4.5	chemotaxis protein MotA
mucB	2.18	7.5e-32	4.5	negative regulator for alginate biosynthesis MucB
ladS	2.17	2.1e-34	4.5	Lost Adherence Sensor, LadS
PA3649	2.17	2.2e-28	4.5	conserved hypothetical protein
PA4478	2.17	2.6e-27	4.5	conserved hypothetical protein
PA0312	2.17	2e-29	4.5	conserved hypothetical protein
yrfI	2.17	1.6e-26	4.5	heat shock protein HSP33
PA1263	2.17	2.8e-24	4.5	hypothetical protein
PA3819	2.17	1.5e-18	4.5	conserved hypothetical protein
PA0117	2.17	1.7e-23	4.5	probable short chain dehydrogenase
PA4345	2.16	8.7e-30	4.5	hypothetical protein
PA0668.3	2.16	9.1e-14	4.5	tRNA-Ala
PA3288	2.16	1.9e-18	4.5	hypothetical protein
PA5388	2.16	4.9e-18	4.5	hypothetical protein
PA0717	2.16	1.9e-14	4.5	hypothetical protein of bacteriophage Pf1
PA4030	2.16	2.6e-24	4.5	conserved hypothetical protein
PA4437	2.16	1.3e-18	4.5	hypothetical protein
PA2747	2.15	6.3e-12	4.5	hypothetical protein
PA2058	2.15	8.9e-11	4.4	probable binding protein component of ABC transporter
PA4630	2.15	2e-15	4.4	hypothetical protein
PA3990	2.15	5.7e-10	4.4	conserved hypothetical protein
PA0756	2.15	1.4e-21	4.4	probable two-component response regulator
PA2546	2.15	1.8e-19	4.4	probable ring-cleaving dioxygenase
PA4840	2.15	4.2e-19	4.4	conserved hypothetical protein
PA4360	2.15	6.5e-31	4.4	hypothetical protein
PA0186	2.15	2.3e-14	4.4	probable binding protein component of ABC transporter
PA2502	2.15	3.3e-18	4.4	hypothetical protein
PA1679	2.15	7.6e-24	4.4	hypothetical protein
PA3902	2.15	6.5e-26	4.4	hypothetical protein
PA5121	2.15	2.1e-23	4.4	hypothetical protein
PA1425	2.15	5.9e-20	4.4	probable ATP-binding component of ABC transporter
PA0056	2.14	1.3e-17	4.4	probable transcriptional regulator
PA5527	2.14	9.3e-32	4.4	hypothetical protein
PA0164	2.14	5.9e-19	4.4	probable gamma-glutamyltranspeptidase
PA5534	2.14	3.3e-09	4.4	hypothetical protein
PA2046	2.14	8e-08	4.4	hypothetical protein
amiA	2.14	2.6e-12	4.4	N-acetylmuramoyl-L-alanine amidase
PA2869	2.13	1.8e-09	4.4	hypothetical protein
PA3012	2.13	3.8e-19	4.4	hypothetical protein
PA3409	2.13	1.1e-17	4.4	probable transmembrane sensor
kup	2.13	3.6e-20	4.4	potassium uptake protein Kup
PA0422	2.13	2.4e-23	4.4	conserved hypothetical protein
PA0791	2.13	5.3e-19	4.4	probable transcriptional regulator
PA0531	2.12	5.5e-17	4.4	probable glutamine amidotransferase
PA3009	2.12	1.9e-18	4.4	hypothetical protein
PA5218	2.12	2.5e-18	4.3	probable transcriptional regulator
rtcR	2.11	4.3e-30	4.3	transcriptional regulator RtcR
PA4746.1	2.11	1.7e-10	4.3	tRNA-Met
PA4072	2.11	3.8e-11	4.3	probable amino acid permease
PA1578	2.11	1.7e-22	4.3	hypothetical protein
PA4539	2.11	1.1e-29	4.3	hypothetical protein
PA1485	2.11	1.1e-13	4.3	probable amino acid permease
PA0006	2.11	7.6e-21	4.3	conserved hypothetical protein
PA2795	2.11	1.6e-23	4.3	conserved hypothetical protein
PA3521	2.11	9.2e-17	4.3	probable outer membrane protein precursor
PA2523	2.11	1.9e-17	4.3	probable two-component response regulator
PA3434	2.11	2.4e-22	4.3	probable transposase
PA3249	2.1	3.6e-15	4.3	probable transcriptional regulator
PA2785	2.1	0.0044	4.3	conserved hypothetical protein
azoR3	2.09	3.9e-14	4.3	AzoR3, azoreductase 3
PA3960	2.09	1e-12	4.3	hypothetical protein
PA5294	2.09	1.6e-10	4.3	hypothetical protein
rimM	2.09	3.8e-21	4.3	16S rRNA processing protein
PA4343	2.09	6.4e-13	4.3	probable major facilitator superfamily (MFS) transporter
PA1866	2.09	1.1e-17	4.3	hypothetical protein
PA0445	2.09	8.4e-23	4.3	probable transposase
PA0309	2.08	2.6e-22	4.2	hypothetical protein
gbcB	2.08	9.2e-16	4.2	GbcB
PA1936	2.07	3.6e-05	4.2	hypothetical protein
PA3793	2.07	3.2e-31	4.2	hypothetical protein
pdxB	2.07	1.5e-17	4.2	erythronate-4-phosphate dehydrogenase
PA0151	2.07	3e-17	4.2	probable TonB-dependent receptor
PA2744.1	2.07	0.036	4.2
plsX	2.07	2.3e-25	4.2	fatty acid biosynthesis protein PlsX
PA3019	2.06	1.4e-29	4.2	probable ATP-binding component of ABC transporter
PA3794	2.06	7.1e-19	4.2	hypothetical protein
PA2333	2.06	3.3e-14	4.2	probable sulfatase
PA2228	2.06	1.7e-14	4.2	hypothetical protein
PA4645	2.06	3.2e-21	4.2	probable purine/pyrimidine phosphoribosyl transferase
PA1439	2.06	6e-09	4.2	conserved hypothetical protein
PA3031.1	2.06	0.035	4.2	tRNA-Pro
PA0757	2.06	6.9e-24	4.2	probable two-component sensor
fklB	2.06	2.4e-30	4.2	peptidyl-prolyl cis-trans isomerase FklB
PA0255	2.06	5.2e-13	4.2	conserved hypothetical protein
PA0957	2.05	1e-16	4.2	hypothetical protein
PA1570	2.05	2.7e-25	4.2	probable transcriptional regulator
antB	2.05	8.7e-06	4.1	anthranilate dioxygenase small subunit
PA4476	2.05	1.7e-25	4.1	hypothetical protein
PA5517	2.05	2.5e-16	4.1	conserved hypothetical protein
PA0478	2.04	2.4e-19	4.1	probable N-acetyltransferase
PA4719	2.04	1.6e-23	4.1	probable transporter
PA3522	2.04	3.5e-19	4.1	probable Resistance-Nodulation-Cell Division (RND) efflux transporter
PA4541	2.04	5.3e-29	4.1	hypothetical protein
PA0539	2.04	1.6e-14	4.1	hypothetical protein
PA2770	2.04	1.5e-22	4.1	hypothetical protein
PA2794	2.03	3.2e-13	4.1	pseudaminidase
PA2433	2.03	3.7e-12	4.1	hypothetical protein
PA3359	2.03	1.3e-09	4.1	hypothetical protein
PA2782	2.03	1.7e-09	4.1	hypothetical protein
PA1825	2.03	1.8e-18	4.1	hypothetical protein
PA2478	2.03	8.6e-19	4.1	probable thiol:disulfide interchange protein
PA3980	2.03	2.9e-26	4.1	conserved hypothetical protein
PA1955	2.03	6e-08	4.1	hypothetical protein
PA2596	2.03	2.7e-12	4.1	conserved hypothetical protein
gmk	2.02	4.4e-20	4.1	guanylate kinase
PA3489	2.02	5.3e-14	4.1	conserved hypothetical protein
PA1740	2.02	2.1e-11	4.1	hypothetical protein
PA4080	2.02	9.1e-21	4.1	probable response regulator
motB	2.02	4.3e-25	4	chemotaxis protein MotB
PA2751	2.02	1.3e-18	4	conserved hypothetical protein
PA4912	2.02	4e-12	4	branched chain amino acid ABC transporter membrane protein
PA4287	2.02	2.1e-11	4	hypothetical protein
PA0138	2.02	1.3e-10	4	probable permease of ABC transporter
PA1396	2.01	1.8e-12	4	probable two-component sensor
PA0166	2.01	6.1e-10	4	probable transporter
PA1675	2.01	1.6e-13	4	conserved hypothetical protein
PA2678	2.01	3.1e-05	4	probable permease of ABC-2 transporter
PA4797	2.01	7.9e-22	4	probable transposase
gidB	2.01	2.9e-28	4	glucose inhibited division protein B
PA3177	2.01	4.2e-19	4	hypothetical protein
PA1223	2	5.1e-20	4	probable transcriptional regulator
ampR	2	5.7e-15	4	transcriptional regulator AmpR
PA3710	2	1.4e-23	4	probable GMC-type oxidoreductase
PA1877	2	2.4e-19	4	probable secretion protein
PA2020	2	7e-16	4	probable transcriptional regulator
PA3282	2	3.3e-08	4	hypothetical protein
PA4789	2	2.6e-11	4	conserved hypothetical protein
exaB	2	9.2e-08	4	cytochrome c550
rnhA	2	1.2e-28	4	ribonuclease H
PA2875	2	5.7e-22	4	conserved hypothetical protein
PA0326	2	1.2e-12	4	probable ATP-binding component of ABC transporter
PA1630	2	1.8e-27	4	probable transcriptional regulator
PA4191	2	1.1e-11	4	probable iron/ascorbate oxidoreductase
PA3663	1.99	4.2e-11	4	hypothetical protein
PA0600	1.99	1.6e-27	4	probable two-component sensor
pgsA	1.99	1.5e-23	4	CDP-diacylglycerol--glycerol-3-phosphate 3-phosphatidyltransferase
PA2690	1.99	3.1e-19	4	probable transposase
PA3599	1.99	1.6e-19	4	probable transcriptional regulator
PA1638	1.99	8.2e-20	4	conserved hypothetical protein
PA4882	1.98	5.4e-10	4	hypothetical protein
rcpC	1.98	2.1e-18	4	RcpC
PA3133.3	1.98	3.2e-06	4	tRNA-Glu
dnaB	1.98	1.3e-20	3.9	replicative DNA helicase
pvdD	1.98	1.1e-25	3.9	pyoverdine synthetase D
PA0184	1.98	4.7e-09	3.9	probable ATP-binding component of ABC transporter
PA2335	1.98	8e-12	3.9	probable TonB-dependent receptor
PA1305	1.98	7.5e-21	3.9	hypothetical protein
katE	1.97	4.7e-10	3.9	catalase HPII
PA1639	1.97	1e-17	3.9	hypothetical protein
PA2402	1.97	9.8e-27	3.9	probable non-ribosomal peptide synthetase
cifR	1.97	6.3e-16	3.9	CifR
PA3450	1.97	1.3e-25	3.9	probable antioxidant protein
PA2556	1.97	3.3e-10	3.9	probable transcriptional regulator
tonB2	1.97	1e-10	3.9	TonB2
PA0253	1.97	1.5e-11	3.9	probable transcriptional regulator
PA0557	1.97	4.6e-16	3.9	hypothetical protein
glpT	1.97	5.9e-19	3.9	glycerol-3-phosphate transporter
rplU	1.96	1.5e-15	3.9	50S ribosomal protein L21
ptrB	1.96	1.3e-07	3.9	repressor, PtrB
PA3472	1.96	8.3e-20	3.9	hypothetical protein
PA5184	1.96	2.1e-19	3.9	hypothetical protein
PA4643	1.96	8.6e-20	3.9	hypothetical protein
atuA	1.96	1.8e-13	3.9	expressed protein with apparent function in citronellol catabolism
PA3008	1.95	2.7e-10	3.9	hypothetical protein
ppgL	1.95	3.6e-23	3.9	periplasmic gluconolactonase, PpgL
PA4911	1.95	2e-12	3.9	probable permease of ABC branched-chain amino acid transporter
PA2673	1.95	4.8e-10	3.9	probable type II secretion system protein
PA4075	1.95	3.8e-15	3.9	hypothetical protein
PA1397	1.95	2.3e-14	3.9	probable two-component response regulator
PA1045	1.94	3.2e-26	3.8	hypothetical protein
arnB	1.94	2.7e-16	3.8	ArnB
PA2775	1.94	9.6e-16	3.8	hypothetical protein
PA3641	1.94	1.7e-26	3.8	probable amino acid permease
trpI	1.94	6.5e-15	3.8	transcriptional regulator TrpI
PA1414	1.93	3.7e-13	3.8	hypothetical protein
PA0219	1.93	3.5e-12	3.8	probable aldehyde dehydrogenase
PA2900	1.93	7.9e-24	3.8	probable outer membrane protein precursor
PA3464	1.93	6e-17	3.8	hypothetical protein
PA2750	1.92	1.9e-10	3.8	hypothetical protein
PA5182	1.92	4e-26	3.8	hypothetical protein
katN	1.92	4.1e-10	3.8	non-heme catalase KatN
PA0774	1.92	4.9e-18	3.8	conserved hypothetical protein
PA2319	1.91	4.4e-23	3.8	probable transposase
PA3993	1.91	5e-24	3.7	probable transposase
PA3616	1.9	2.6e-16	3.7	conserved hypothetical protein
PA2085	1.9	2.4e-07	3.7	probable ring-hydroxylating dioxygenase small subunit
mdcD	1.9	2.8e-12	3.7	malonate decarboxylase beta subunit
PA3133.2	1.9	3.6e-05	3.7	tRNA-Ala
PA1145	1.89	3.9e-17	3.7	probable transcriptional regulator
PA4679	1.89	3.4e-08	3.7	hypothetical protein
PA0443	1.89	1.1e-13	3.7	probable transporter
PA1470	1.89	8.3e-16	3.7	probable short-chain dehydrogenase
PA1608	1.89	9e-23	3.7	probable chemotaxis transducer
PA5209	1.88	2.4e-23	3.7	hypothetical protein
PA0859	1.88	2.4e-09	3.7	hypothetical protein
PA1037	1.88	3e-09	3.7	conserved hypothetical protein
PA3136	1.88	2.1e-10	3.7	probable secretion protein
fliO	1.88	1.6e-12	3.7	flagellar protein FliO
recN	1.88	6.4e-20	3.7	DNA repair protein RecN
PA0220	1.88	1.7e-13	3.7	amino acid APC family transporter
pstC	1.88	5.1e-25	3.7	membrane protein component of ABC phosphate transporter
PA3680	1.88	2e-18	3.7	conserved hypothetical protein
PA0558	1.88	1.7e-19	3.7	conserved hypothetical protein
PA4094	1.87	4.3e-17	3.7	probable transcriptional regulator
PA1564	1.87	4.2e-13	3.7	conserved hypothetical protein
PA0560	1.87	2.4e-14	3.7	conserved hypothetical protein
PA0275	1.87	6.3e-18	3.7	probable transcriptional regulator
PA4883	1.87	3.8e-08	3.7	hypothetical protein
prmA	1.87	1.2e-16	3.7	ribosomal protein L11 methyltransferase
PA4801	1.87	2.1e-14	3.6	hypothetical protein
erdR	1.87	2.9e-23	3.6	response regulator ErdR
PA1271	1.86	5e-25	3.6	probable tonB-dependent receptor
PA5471.1	1.86	0.0028	3.6	leader peptide
thiL	1.86	3.4e-13	3.6	thiamine monophosphate kinase
PA4766	1.86	9.4e-20	3.6	conserved hypothetical protein
PA2669	1.86	1.9e-11	3.6	hypothetical protein
PA2527	1.85	4.8e-24	3.6	probable Resistance-Nodulation-Cell Division (RND) efflux transporter
hemD	1.85	4.7e-18	3.6	uroporphyrinogen-III synthetase
PA0574	1.85	5.6e-19	3.6	hypothetical protein
PA2813	1.85	2.7e-11	3.6	probable glutathione S-transferase
PA5130	1.85	7.3e-16	3.6	conserved hypothetical protein
PA2427	1.85	1.2e-07	3.6	hypothetical protein
alg8	1.84	1.4e-09	3.6	alginate biosynthesis protein Alg8
PA5370	1.84	4.5e-21	3.6	probable major facilitator superfamily (MFS) transporter
PA3368.1	1.84	0.0048	3.6	tRNA-Arg
PA1225	1.84	3.9e-10	3.6	probable NAD(P)H dehydrogenase
PA4625	1.84	1.8e-26	3.6	hypothetical protein
PA1680	1.83	2.8e-10	3.6	hypothetical protein
PA0063	1.83	4.9e-14	3.6	hypothetical protein
potC	1.83	9.8e-09	3.6	polyamine transport protein PotC
PA5498	1.83	3.1e-15	3.5	probable adhesin
soj	1.82	3.4e-23	3.5	chromosome partitioning protein Soj
PA2543	1.82	1.9e-23	3.5	conserved hypothetical protein
PA0613	1.82	1.6e-16	3.5	hypothetical protein
lepB	1.82	4.7e-18	3.5	signal peptidase I
PA2957	1.82	1.1e-16	3.5	probable transcriptional regulator
PA0712	1.82	1.7e-10	3.5	hypothetical protein
PA2752	1.82	5.4e-07	3.5	conserved hypothetical protein
PA1138	1.82	5.9e-17	3.5	probable transcriptional regulator
glpM	1.82	1.5e-05	3.5	membrane protein GlpM
PA4438	1.81	1.4e-22	3.5	conserved hypothetical protein
PA0061	1.81	7.8e-10	3.5	hypothetical protein
PA0361	1.81	1.5e-21	3.5	probable gamma-glutamyltranspeptidase precursor
pvdR	1.81	2.9e-07	3.5	PvdR
PA3869	1.81	4.3e-08	3.5	hypothetical protein
PA4970	1.81	4.6e-21	3.5	conserved hypothetical protein
PA5524	1.81	5.5e-12	3.5	probable short-chain dehydrogenase
argF	1.81	2.5e-17	3.5	ornithine carbamoyltransferase, anabolic
PA3473	1.81	1.1e-13	3.5	hypothetical protein
PA3782	1.81	3.9e-12	3.5	probable transcriptional regulator
algB	1.81	9.1e-25	3.5	two-component response regulator AlgB
PA0058	1.81	1.6e-10	3.5	hypothetical protein
PA0535	1.81	4e-10	3.5	probable transcriptional regulator
PA5533	1.81	2.3e-13	3.5	hypothetical protein
PA0880	1.8	0.00012	3.5	probable ring-cleaving dioxygenase
PA5520	1.8	6.2e-14	3.5	hypothetical protein
mexF	1.79	1.4e-15	3.5	Resistance-Nodulation-Cell Division (RND) multidrug efflux transporter MexF
pscO	1.79	4.3e-16	3.5	translocation protein in type III secretion
PA1117	1.79	8.2e-09	3.5	hypothetical protein
pvdJ	1.79	5e-25	3.5	PvdJ
PA0215	1.79	8.8e-09	3.5	malonate transporter MadL
bioF	1.79	7.4e-18	3.5	8-amino-7-oxononanoate synthase
PA1474	1.79	2e-22	3.5	hypothetical protein
nfxB	1.79	4.9e-22	3.5	transcriptional regulator NfxB
PA1629	1.79	3.4e-07	3.5	probable enoyl-CoA hydratase/isomerase
PA0663	1.79	1.7e-21	3.5	hypothetical protein
PA0333	1.79	5.4e-15	3.4	hypothetical protein
PA1394	1.78	0.0001	3.4	hypothetical protein
PA2150	1.78	6.7e-09	3.4	conserved hypothetical protein
PA2146	1.78	0.00013	3.4	conserved hypothetical protein
PA0499	1.78	4.5e-07	3.4	probable pili assembly chaperone
PA5132	1.78	9.3e-08	3.4	hypothetical protein
PA1885	1.78	9.9e-12	3.4	conserved hypothetical protein
PA3131	1.77	1.2e-21	3.4	probable aldolase
PA1170	1.77	4e-10	3.4	conserved hypothetical protein
PA0104	1.77	4.9e-10	3.4	hypothetical protein
PA5330	1.77	1.6e-20	3.4	hypothetical protein
PA3133.4	1.77	1.2e-07	3.4	tRNA-Ala
PA3304	1.76	1e-13	3.4	conserved hypothetical protein
PA2674	1.76	1.9e-06	3.4	probable type II secretion system protein
PA1345	1.76	3.7e-14	3.4	hypothetical protein
mucR	1.76	4.9e-21	3.4	MucR
PA2917	1.75	5.1e-18	3.4	probable transcriptional regulator
PA2137	1.75	5.4e-08	3.4	hypothetical protein
PA2045	1.75	2.9e-05	3.4	conserved hypothetical protein
recQ	1.75	1e-22	3.4	ATP-dependent DNA helicase RecQ
PA1850	1.75	5.3e-13	3.4	probable transcriptional regulator
PA0825	1.75	1.2e-05	3.4	hypothetical protein
pmtA	1.75	1.4e-08	3.4	phospholipid methyltransferase
PA4896	1.75	0.00015	3.4	probable sigma-70 factor, ECF subfamily
dsbH	1.75	4.6e-15	3.4	disulfide bond formation protein
PA1379	1.75	1e-11	3.4	probable short-chain dehydrogenase
PA2070	1.75	1.1e-09	3.4	hypothetical protein
PA3717	1.75	2.1e-11	3.4	probable peptidyl-prolyl cis-trans isomerase, FkbP-type
PA2005	1.75	3.7e-14	3.4	probable transcriptional regulator
zipA	1.75	8.3e-17	3.4	cell division protein ZipA
poxB	1.74	5.6e-16	3.4	pyruvate dehydrogenase (cytochrome)
PA0276	1.74	3.8e-13	3.4	hypothetical protein
PA1348	1.74	1.4e-16	3.3	hypothetical protein
PA3532	1.74	2.6e-12	3.3	hypothetical protein
PA0905.1	1.74	5.7e-05	3.3	tRNA-Ser
PA0718	1.74	1.2e-06	3.3	hypothetical protein of bacteriophage Pf1
PA3023	1.74	9.1e-06	3.3	conserved hypothetical protein
PA1558	1.74	2.3e-08	3.3	hypothetical protein
rpmB	1.74	6e-15	3.3	50S ribosomal protein L28
PA5341	1.73	9.5e-08	3.3	hypothetical protein
PA2881	1.73	2.2e-05	3.3	probable two-component response regulator
PA3853	1.73	2.3e-15	3.3	probable transferase
PA3441	1.73	8.3e-07	3.3	probable molybdopterin-binding protein
oruR	1.73	1.1e-15	3.3	transcriptional regulator OruR
PA3360	1.72	5.2e-09	3.3	probable secretion protein
PA1488	1.72	1.3e-12	3.3	hypothetical protein
aroK	1.72	2.8e-14	3.3	shikimate kinase
PA4879	1.72	9.3e-21	3.3	conserved hypothetical protein
opdE	1.72	3.9e-10	3.3	membrane protein OpdE
PA2775.1	1.72	0.0011	3.3	tRNA-Val
coxB	1.72	4e-14	3.3	cytochrome c oxidase, subunit II
PA1114	1.72	5.3e-14	3.3	hypothetical protein
PA2906	1.72	2.9e-12	3.3	probable oxidoreductase
PA4707	1.72	4.7e-09	3.3	probable permease of ABC transporter
prfA	1.71	4.3e-21	3.3	peptide chain release factor 1
PA4294	1.71	1.1e-10	3.3	hypothetical protein
PA4140	1.71	2.1e-13	3.3	hypothetical protein
rsmY	1.71	0.0011	3.3	regulatory RNA RsmY
PA1958	1.71	2.3e-10	3.3	probable transporter
PA2460	1.71	8.4e-09	3.3	hypothetical protein
PA1937	1.71	2.2e-13	3.3	conserved hypothetical protein
PA5114	1.71	1.4e-17	3.3	hypothetical protein
PA2524	1.7	8.8e-11	3.3	probable two-component sensor
PA1208	1.7	1e-13	3.3	conserved hypothetical protein
PA2582	1.7	2e-16	3.3	hypothetical protein
PA0032	1.7	1e-14	3.3	probable transcriptional regulator
PA4621	1.7	2.8e-21	3.3	probable oxidoreductase
PA1788	1.7	4.7e-11	3.2	hypothetical protein
PA1252	1.7	3.9e-09	3.2	probable L-malate dehydrogenase
PA4167	1.69	1.2e-08	3.2	probable oxidoreductase
PA3964	1.69	5e-07	3.2	hypothetical protein
PA4045	1.69	8.2e-12	3.2	conserved hypothetical protein
rnd	1.69	2.3e-19	3.2	ribonuclease D
PA1503	1.69	5.5e-08	3.2	hypothetical protein
PA1054	1.69	1.2e-21	3.2	probable NADH dehydrogenase
PA4355	1.69	1.7e-08	3.2	probable major facilitator superfamily (MFS) transporter
PA2651	1.69	2.3e-16	3.2	conserved hypothetical protein
PA1184	1.69	7.6e-08	3.2	probable transcriptional regulator
pcrD	1.68	1.5e-19	3.2	type III secretory apparatus protein PcrD
PA2920	1.68	2.3e-21	3.2	probable chemotaxis transducer
radC	1.68	4.3e-10	3.2	DNA repair protein RadC
PA1938	1.68	1.1e-11	3.2	conserved hypothetical protein
PA2281	1.68	2.3e-12	3.2	probable transcriptional regulator
PA2117	1.68	1.1e-08	3.2	hypothetical protein
PA1042	1.68	1.3e-14	3.2	conserved hypothetical protein
PA3307	1.68	2.1e-07	3.2	hypothetical protein
PA1860	1.68	3.9e-07	3.2	hypothetical protein
hemA	1.67	1e-18	3.2	glutamyl-tRNA reductase
PA3169	1.67	1e-19	3.2	5-methylthioribose-1-phosphate isomerase MtnA
PA0846	1.67	2.8e-18	3.2	probable sulfate uptake protein
nusG	1.67	1.3e-12	3.2	transcription antitermination protein NusG
amiB	1.67	3.3e-19	3.2	N-acetylmuramoyl-L-alanine amidase
uvrC	1.67	5.7e-20	3.2	excinuclease ABC subunit C
fliJ	1.67	2.4e-14	3.2	flagellar protein FliJ
PA2297	1.67	5.8e-08	3.2	probable ferredoxin
mexH	1.67	1.3e-14	3.2	probable Resistance-Nodulation-Cell Division (RND) efflux membrane fusion protein precursor
PA0185	1.66	1.9e-09	3.2	probable permease of ABC transporter
PA4013	1.66	2e-12	3.2	conserved hypothetical protein
PA4711	1.66	8e-09	3.2	hypothetical protein
rimI	1.66	3.4e-07	3.2	peptide n-acetyltransferase RimI
purE	1.66	1.6e-20	3.2	phosphoribosylaminoimidazole carboxylase, catalytic subunit
hemH	1.66	2.2e-20	3.2	ferrochelatase
PA3273	1.66	1.3e-13	3.2	hypothetical protein
PA3353	1.66	7.4e-10	3.2	hypothetical protein
PA2034	1.66	8.9e-06	3.2	hypothetical protein
PA0562	1.66	5.8e-10	3.2	probable hydrolase
PA4718	1.66	3.9e-13	3.2	hypothetical protein
cynR	1.65	1.1e-12	3.1	transcriptional regulator CynR
PA0190	1.65	4.5e-08	3.1	probable acid phosphatase
PA2566	1.65	5.6e-18	3.1	conserved hypothetical protein
PA1297	1.65	3e-09	3.1	probable metal transporter
PA3731	1.65	2.4e-16	3.1	conserved hypothetical protein
PA4456	1.65	1.6e-16	3.1	probable ATP-binding component of ABC transporter
PA0685	1.65	2e-12	3.1	probable type II secretion system protein
catR	1.65	1e-07	3.1	transcriptional regulator CatR
cafA	1.65	2.1e-14	3.1	cytoplasmic axial filament protein
PA1068	1.65	5.2e-20	3.1	probable heat shock protein (hsp90 family)
PA1229	1.65	6.9e-10	3.1	probable transcriptional regulator
PA3953	1.64	2e-08	3.1	conserved hypothetical protein
PA1649	1.64	1.8e-14	3.1	probable short-chain dehydrogenase
PA1518	1.64	2.7e-12	3.1	conserved hypothetical protein
fliR	1.64	8.1e-13	3.1	flagellar biosynthetic protein FliR
PA3343	1.64	6.4e-16	3.1	hypothetical protein
tmk	1.64	4.4e-13	3.1	thymidylate kinase
mdcE	1.64	7e-08	3.1	malonate decarboxylase gamma subunit
PA0976.1	1.63	4.8e-06	3.1	tRNA-Lys
PA4112	1.63	2e-17	3.1	probable sensor/response regulator hybrid
PA4913	1.63	2e-14	3.1	probable binding protein component of ABC transporter
PA2798	1.63	8.5e-20	3.1	probable two-component response regulator
PA2779	1.62	6.8e-12	3.1	hypothetical protein
PA4049	1.62	1.1e-09	3.1	hypothetical protein
PA1970	1.62	0.0018	3.1	hypothetical protein
PA0320	1.62	1.6e-08	3.1	conserved hypothetical protein
PA5428	1.62	4.8e-15	3.1	probable transcriptional regulator
speE	1.62	1.5e-18	3.1	spermidine synthase
flhF	1.61	9.2e-16	3.1	flagellar biosynthesis protein FlhF
PA1678	1.61	6e-15	3.1	probable DNA methylase
PA4804	1.61	9.5e-12	3.1	probable amino acid permease
xerD	1.61	3.4e-08	3	integrase/recombinase XerD
PA0040	1.61	2.1e-17	3	conserved hypothetical protein
PA3306	1.61	1.4e-15	3	hypothetical protein
PA1968	1.61	2.8e-08	3	hypothetical protein
ampG	1.61	3.8e-15	3	AmpG
PA1472	1.6	3.5e-08	3	conserved hypothetical protein
PA4422	1.6	2e-16	3	conserved hypothetical protein
PA3413	1.6	7.4e-18	3	conserved hypothetical protein
PA0236	1.6	5.2e-10	3	probable transcriptional regulator
PA1851	1.6	1.1e-13	3	hypothetical protein
PA0497	1.6	6.3e-10	3	hypothetical protein
PA1865	1.6	6.2e-14	3	hypothetical protein
xqhA	1.6	7.5e-11	3	secretion protein XqhA
PA4824	1.59	2.6e-06	3	hypothetical protein
PA2672	1.59	5.2e-08	3	probable type II secretion system protein
PA3269	1.59	6.9e-13	3	probable transcriptional regulator
PA5352	1.59	2.2e-08	3	conserved hypothetical protein
PA0308	1.59	4.3e-13	3	hypothetical protein
PA3237	1.59	2.2e-06	3	hypothetical protein
PA2188	1.59	4.1e-06	3	probable alcohol dehydrogenase (Zn-dependent)
kdpD	1.59	6.1e-18	3	two-component sensor KdpD
PA1925	1.58	0.00021	3	hypothetical protein
PA4534	1.58	4.3e-09	3	hypothetical protein
PA0311	1.58	8.9e-07	3	hypothetical protein
PA0325	1.58	8.1e-08	3	probable permease of ABC transporter
PA2463	1.58	1.6e-16	3	hypothetical protein
PA1270	1.58	3.2e-06	3	hypothetical protein
PA3135	1.58	3.7e-12	3	probable transcriptional regulator
ftsK	1.58	3.2e-15	3	cell division protein FtsK
cysW	1.58	1e-11	3	sulfate transport protein CysW
waaF	1.57	6.5e-14	3	heptosyltransferase II
PA0351	1.57	8.7e-11	3	conserved hypothetical protein
fabD	1.57	4.7e-14	3	malonyl-CoA-[acyl-carrier-protein] transacylase
PA4380	1.57	2.5e-16	3	probable two-component sensor
aroP2	1.57	3.7e-12	3	aromatic amino acid transport protein AroP2
xylX	1.57	9e-07	3	toluate 1,2-dioxygenase alpha subunit
PA2105	1.56	7.4e-12	3	probable acetyltransferase
PA1316	1.56	1.2e-06	3	probable major facilitator superfamily (MFS) transporter
PA1306	1.56	3.3e-16	3	probable HIT family protein
oprO	1.56	6.7e-09	3	Pyrophosphate-specific outer membrane porin OprO precursor
hasR	1.56	3.7e-11	3	heme uptake outer membrane receptor HasR precursor
PA0502	1.56	1.8e-11	2.9	probable biotin biosynthesis protein bioH
PA1672	1.56	2.4e-16	2.9	hypothetical protein
PA1016	1.56	9.2e-11	2.9	hypothetical protein
rimJ	1.56	1.7e-05	2.9	ribosomal protein alanine acetyltransferase
PA2364	1.56	3.8e-08	2.9	hypothetical protein
PA5195	1.55	2e-12	2.9	probable heat shock protein
cysE	1.55	9.2e-12	2.9	O-acetylserine synthase
PA0419	1.55	3.2e-11	2.9	conserved hypothetical protein
PA3370	1.55	2.6e-08	2.9	hypothetical protein
PA0529	1.55	2.2e-15	2.9	conserved hypothetical protein
waaC	1.55	3.4e-12	2.9	heptosyltransferase I
PA0246	1.55	2.5e-10	2.9	probable major facilitator superfamily (MFS) transporter
PA0263.1	1.55	0.0013	2.9	tRNA-Arg
PA1845	1.54	0.00058	2.9	hypothetical protein
PA1884	1.54	1.9e-06	2.9	probable transcriptional regulator
PA3490	1.54	6.4e-06	2.9	probable ferredoxin
PA0360	1.54	5e-19	2.9	hypothetical protein
PA3181	1.54	3.6e-09	2.9	2-keto-3-deoxy-6-phosphogluconate aldolase
PA4340	1.54	1.3e-08	2.9	hypothetical protein
PA1136	1.53	1.6e-08	2.9	probable transcriptional regulator
PA1347	1.53	2.7e-05	2.9	probable transcriptional regulator
dipZ	1.53	3.8e-11	2.9	thiol:disulfide interchange protein DipZ
PA4781	1.53	2.3e-16	2.9	cyclic di-GMP phosphodiesterase
PA2062	1.53	2.4e-13	2.9	probable pyridoxal-phosphate dependent enzyme
PA4674	1.53	4.1e-09	2.9	conserved hypothetical protein
PA2942	1.53	2.1e-11	2.9	probable magnesium chelatase
PA1390	1.53	8e-11	2.9	probable glycosyl transferase
PA5120	1.53	3.6e-07	2.9	hypothetical protein
bfiR	1.53	3.5e-10	2.9	BfiR
PA4060	1.52	1.2e-09	2.9	hypothetical protein
PA4292	1.52	4.9e-18	2.9	probable phosphate transporter
arnC	1.52	1.1e-15	2.9	ArnC
PA2973	1.52	5.2e-13	2.9	probable peptidase
PA0160	1.52	2.9e-06	2.9	hypothetical protein
ccmC	1.52	1.3e-15	2.9	heme exporter protein CcmC
PA0864	1.52	1.7e-05	2.9	probable transcriptional regulator
PA2819.1	1.52	1.2e-05	2.9	tRNA-Gly
smpB	1.52	1.2e-14	2.9	SmpB protein
iciA	1.52	2.2e-12	2.9	inhibitor of chromosome initiation IciA
PA3463	1.52	4.5e-06	2.9	conserved hypothetical protein
rodA	1.51	1.1e-17	2.9	rod shape-determining protein
PA4148	1.51	1.8e-06	2.9	probable short-chain dehydrogenase
speC	1.51	1.1e-16	2.9	ornithine decarboxylase
PA0134	1.51	8.6e-09	2.8	probable guanine deaminase
PA0480	1.51	3.8e-06	2.8	probable hydrolase
PA2801	1.51	2.1e-06	2.8	hypothetical protein
PA4374	1.51	4.4e-13	2.8	probable Resistance-Nodulation-Cell Division (RND) efflux membrane fusion protein precursor
pyrF	1.51	5.5e-11	2.8	orotidine 5'-phosphate decarboxylase
PA0822	1.51	1.5e-05	2.8	hypothetical protein
PA3966	1.5	1.8e-08	2.8	hypothetical protein
PA2211	1.5	3e-05	2.8	conserved hypothetical protein
PA3850	1.5	5.7e-13	2.8	hypothetical protein
PA4965	1.5	4.1e-09	2.8	hypothetical protein
PA0839	1.49	2.1e-07	2.8	probable transcriptional regulator
PA4198	1.49	4.2e-14	2.8	probable AMP-binding enzyme
PA4822	1.49	3.2e-08	2.8	hypothetical protein
prfB	1.49	4.6e-15	2.8	peptide chain release factor I
secE	1.49	1e-10	2.8	secretion protein SecE
PA1520	1.49	5e-17	2.8	probable transcriptional regulator
PA3270	1.49	3e-08	2.8	hypothetical protein
cdhC	1.49	2e-06	2.8	CdhC, Carnitine dehydrogenase-related protein C
mifS	1.49	2.6e-09	2.8	MifS
PA1398	1.48	4.2e-12	2.8	hypothetical protein
trpG	1.48	1.5e-15	2.8	anthranilate synthase component II
PA4908	1.48	1.7e-08	2.8	hypothetical protein
PA2295	1.48	0.0046	2.8	probable permease of ABC transporter
rubA1	1.48	0.0038	2.8	Rubredoxin 1
PA2269	1.48	2.6e-11	2.8	conserved hypothetical protein
PA3830	1.48	2e-12	2.8	probable transcriptional regulator
PA2251	1.47	8.5e-12	2.8	hypothetical protein
PA2136	1.47	0.00029	2.8	hypothetical protein
bfiS	1.47	3.5e-12	2.8	BfiS
PA0150	1.47	9.9e-09	2.8	probable transmembrane sensor
mexG	1.47	7.8e-06	2.8	hypothetical protein
PA3672	1.47	3e-10	2.8	probable ATP-binding component of ABC transporter
PA4983	1.47	2.7e-12	2.8	probable two-component response regulator
PA0182	1.47	2e-05	2.8	probable short-chain dehydrogenase
ruvC	1.46	3.2e-12	2.8	Holliday junction resolvase RuvC
pprA	1.46	1.1e-10	2.8	two-component sensor PprA
PA4972	1.46	2.4e-10	2.7	hypothetical protein
PA1169	1.46	1.4e-15	2.7	probable lipoxygenase
PA3927	1.46	1.1e-08	2.7	probable transcriptional regulator
exsA	1.45	7.8e-14	2.7	transcriptional regulator ExsA
PA2819.3	1.45	0.026	2.7	tRNA-Glu
PA4978	1.45	2.4e-11	2.7	hypothetical protein
PA0015	1.45	0.00056	2.7	hypothetical protein
PA5189	1.45	3.2e-09	2.7	probable transcriptional regulator
PA0797	1.45	4e-08	2.7	probable transcriptional regulator
exbB2	1.45	6e-07	2.7	transport protein ExbB2
PA0547	1.44	1.5e-07	2.7	probable transcriptional regulator
PA3519	1.44	6.5e-09	2.7	hypothetical protein
PA0598	1.44	1.2e-15	2.7	hypothetical protein
acoR	1.44	4.2e-11	2.7	transcriptional regulator AcoR
PA3534	1.44	1e-11	2.7	probable oxidoreductase
pilF	1.44	8.3e-16	2.7	type 4 fimbrial biogenesis protein PilF
PA3208	1.44	5e-09	2.7	conserved hypothetical protein
PA1206	1.43	1.8e-10	2.7	hypothetical protein
ribA	1.43	3.9e-12	2.7	GTP cyclohydrolase II
ygcA	1.43	3.1e-15	2.7	probable RNA methyltransferase
PA0912	1.43	0.00023	2.7	hypothetical protein
PA2899	1.43	3.1e-12	2.7	probable transcriptional regulator
PA2660	1.43	4.5e-09	2.7	hypothetical protein
infA	1.43	5.9e-08	2.7	initiation factor
PA0939	1.43	7e-05	2.7	hypothetical protein
PA0279	1.43	2.8e-06	2.7	probable transcriptional regulator
PA3219	1.43	4.1e-06	2.7	hypothetical protein
plpD	1.42	5.6e-12	2.7	patatin-like protein, PlpD
PA2558	1.42	1.8e-07	2.7	probable transport protein
hutC	1.42	3.8e-11	2.7	histidine utilization repressor HutC
mobA	1.42	2.7e-07	2.7	molybdopterin-guanine dinucleotide biosynthesis protein MobA
PA2670	1.42	2e-11	2.7	hypothetical protein
PA1644	1.42	1.4e-10	2.7	conserved hypothetical protein
PA2314	1.42	8.4e-05	2.7	probable major facilitator superfamily (MFS) transporter
PA0884	1.42	8.7e-08	2.7	probable C4-dicarboxylate-binding periplasmic protein
PA3090	1.42	6.8e-06	2.7	hypothetical protein
PA0192	1.42	9.6e-09	2.7	probable TonB-dependent receptor
PA2138	1.42	1.3e-07	2.7	probable ATP-dependent DNA ligase
PA5264	1.42	2.4e-11	2.7	hypothetical protein
pscU	1.41	6.8e-08	2.7	translocation protein in type III secretion
PA1834	1.41	2.1e-12	2.7	hypothetical protein
PA3829	1.41	1.1e-08	2.7	hypothetical protein
PA4990	1.41	0.00018	2.7	SMR multidrug efflux transporter
PA0128	1.41	1.6e-09	2.7	conserved hypothetical protein
PA5275	1.41	7e-07	2.7	conserved hypothetical protein
PA1739	1.41	3.5e-09	2.7	probable oxidoreductase
PA0319	1.41	4.7e-14	2.7	hypothetical protein
PA0874	1.41	0.00091	2.6	hypothetical protein
nqrA	1.41	4.2e-14	2.6	Na+-translocating NADH:ubiquinone oxidoreductase subunit Nrq1
PA4005	1.4	1.8e-09	2.6	conserved hypothetical protein
aroP1	1.4	1.3e-15	2.6	aromatic amino acid transport protein AroP1
PA1764	1.4	3.4e-07	2.6	hypothetical protein
holB	1.4	7.2e-10	2.6	DNA polymerase III, delta prime subunit
PA0533	1.4	2.5e-11	2.6	probable transcriptional regulator
ksgA	1.4	2.4e-10	2.6	rRNA (adenine-N6,N6)-dimethyltransferase
PA1110	1.4	3.7e-09	2.6	hypothetical protein
PA1935	1.39	1.9e-10	2.6	hypothetical protein
exsD	1.39	8.3e-14	2.6	ExsD
phnX	1.39	2.2e-08	2.6	2-phosphonoacetaldehyde hydrolase
PA5482	1.39	0.0002	2.6	hypothetical protein
metE	1.39	4.1e-09	2.6	5-methyltetrahydropteroyltriglutamate-homocysteine S-methyltransferase
PA1463	1.39	2.3e-14	2.6	hypothetical protein
PA3241	1.38	4.7e-07	2.6	hypothetical protein
PA2084	1.38	3.4e-08	2.6	probable asparagine synthetase
PA5030	1.38	5.4e-08	2.6	probable major facilitator superfamily (MFS) transporter
PA3304.1	1.38	7.3e-06	2.6	P18
dgkA	1.38	3.5e-07	2.6	diacylglycerol kinase
PA2652	1.38	1.3e-14	2.6	probable chemotaxis transducer
PA0256	1.38	1.2e-13	2.6	hypothetical protein
PA0950	1.38	1.3e-11	2.6	probable arsenate reductase
PA2534	1.37	7.5e-07	2.6	probable transcriptional regulator
PA0451	1.37	9.5e-11	2.6	conserved hypothetical protein
PA3018	1.37	4.7e-14	2.6	hypothetical protein
poxA	1.37	6e-09	2.6	hypothetical protein
PA0942	1.37	8.7e-15	2.6	probable transcriptional regulator
PA4767	1.37	3e-12	2.6	conserved hypothetical protein
PA2428	1.37	2.9e-06	2.6	hypothetical protein
aspP	1.37	2.7e-14	2.6	adenosine diphosphate sugar pyrophosphatase
PA0377	1.37	2.5e-09	2.6	hypothetical protein
PA0380	1.36	4.3e-07	2.6	conserved hypothetical protein
PA3414	1.36	8.2e-05	2.6	hypothetical protein
PA5432	1.36	5.3e-08	2.6	probable acetyltransferase
PA0528	1.36	4.1e-09	2.6	probable transcriptional regulator
arsC	1.36	6.8e-08	2.6	ArsC protein
recO	1.36	1.1e-06	2.6	DNA repair protein RecO
PA0226	1.36	2.7e-07	2.6	probable CoA transferase, subunit A
murI	1.36	1.8e-11	2.6	glutamate racemase
PA2326	1.36	1.9e-07	2.6	hypothetical protein
PA2435	1.36	1.1e-09	2.6	probable cation-transporting P-type ATPase
PA4008	1.36	7.6e-06	2.6	probable hydrolase
PA3888	1.35	7.3e-07	2.5	probable permease of ABC transporter
PA1876	1.35	4e-10	2.5	probable ATP-binding/permease fusion ABC transporter
PA1198	1.35	9.1e-12	2.5	conserved hypothetical protein
PA5282	1.35	9.7e-07	2.5	probable major facilitator superfamily (MFS) transporter
lig	1.35	7.6e-14	2.5	DNA ligase
fpvI	1.35	3.6e-07	2.5	FpvI
ohr	1.35	4e-08	2.5	organic hydroperoxide resistance protein
PA3027	1.34	7.5e-11	2.5	probable transcriptional regulator
PA0251	1.34	0.00018	2.5	hypothetical protein
PA2676	1.34	6.5e-06	2.5	probable type II secretion system protein
cls	1.34	6.8e-11	2.5	cardiolipin synthase
PA0813	1.34	1.3e-06	2.5	hypothetical protein
PA2910	1.34	0.00043	2.5	conserved hypothetical protein
PA5246	1.34	9.5e-09	2.5	conserved hypothetical protein
vanA	1.34	4.4e-07	2.5	vanillate O-demethylase oxygenase subunit
PA4106	1.34	3.5e-06	2.5	conserved hypothetical protein
creD	1.34	1.5e-07	2.5	inner membrane protein CreD
kdpE	1.33	7.1e-09	2.5	two-component response regulator KdpE
ftsL	1.33	7.2e-13	2.5	cell division protein FtsL
PA0842	1.33	0.0015	2.5	probable glycosyl transferase
PA0490	1.33	3.7e-12	2.5	hypothetical protein
PA2291	1.33	1.4e-13	2.5	probable glucose-sensitive porin
exsB	1.33	1.6e-09	2.5	exoenzyme S synthesis protein B
PA2029	1.33	0.00076	2.5	hypothetical protein
PA2940	1.33	3.5e-09	2.5	probable acyl-CoA thiolase
PA0833	1.33	2.8e-10	2.5	hypothetical protein
PA2877	1.33	1.6e-09	2.5	probable transcriptional regulator
PA1519	1.33	2.5e-06	2.5	probable transporter
PA4032	1.32	3.3e-09	2.5	probable two-component response regulator
PA2267	1.32	2e-10	2.5	probable transcriptional regulator
rho	1.32	1e-10	2.5	transcription termination factor Rho
PA0823	1.32	0.0091	2.5	hypothetical protein
PA2497	1.32	6.7e-08	2.5	probable transcriptional regulator
PA4717	1.32	4.4e-11	2.5	conserved hypothetical protein
PA5188	1.32	8.3e-09	2.5	probable 3-hydroxyacyl-CoA dehydrogenase
PA5101	1.32	8.9e-07	2.5	hypothetical protein
recA	1.32	7.6e-10	2.5	RecA protein
PA5145	1.31	1.2e-08	2.5	hypothetical protein
opdK	1.31	1.9e-05	2.5	vanillate porin OpdK
PA5363	1.31	4.9e-12	2.5	hypothetical protein
PA1831	1.31	2.7e-07	2.5	hypothetical protein
PA3143	1.31	3.5e-10	2.5	hypothetical protein
PA4654	1.31	6.4e-07	2.5	probable major facilitator superfamily (MFS) transporter
PA1285	1.31	7.9e-08	2.5	probable transcriptional regulator
PA0242	1.31	3e-08	2.5	hypothetical protein
PA1814	1.31	1e-07	2.5	hypothetical protein
murB	1.31	1.3e-13	2.5	UDP-N-acetylpyruvoylglucosamine reductase
ptrA	1.3	0.0097	2.5	repressor, PtrA
pscJ	1.3	6.4e-13	2.5	type III export protein PscJ
motD	1.3	1.9e-13	2.5	MotD
PA1462	1.3	5.5e-12	2.5	probable plasmid partitioning protein
PA3015	1.3	1.8e-09	2.5	hypothetical protein
PA1595	1.3	2.9e-08	2.5	hypothetical protein
PA2844	1.3	2e-09	2.5	conserved hypothetical protein
PA3459	1.3	5.9e-09	2.5	probable glutamine amidotransferase
PA4820	1.3	0.0012	2.5	hypothetical protein
PA5252	1.3	7.8e-14	2.5	probable ATP-binding component of ABC transporter
PA2868	1.3	4.4e-08	2.5	hypothetical protein
PA5285	1.29	7e-08	2.5	hypothetical protein
PA3281	1.29	1.2e-05	2.5	hypothetical protein
PA4156	1.29	3.7e-07	2.4	probable TonB-dependent receptor
PA3341	1.29	7.1e-12	2.4	probable transcriptional regulator
PA4734	1.29	7.1e-07	2.4	hypothetical protein
PA1753	1.29	1.2e-10	2.4	conserved hypothetical protein
PA3630	1.29	1.4e-07	2.4	probable transcriptional regulator
PA5567	1.29	1.2e-11	2.4	conserved hypothetical protein
PA4952	1.28	4.9e-10	2.4	conserved hypothetical protein
PA2695	1.28	1.4e-09	2.4	conserved hypothetical protein
aruI	1.28	2.9e-07	2.4	2-ketoarginine decarboxylase, AruI
PA3967	1.28	9.8e-07	2.4	hypothetical protein
rocS1	1.28	2.9e-10	2.4	probable two-component sensor
prs	1.28	3.8e-08	2.4	ribose-phosphate pyrophosphokinase
pyrE	1.28	1.4e-11	2.4	orotate phosphoribosyltransferase
PA4821	1.28	3.1e-07	2.4	probable transporter
cysN	1.27	8.9e-10	2.4	ATP sulfurylase GTP-binding subunit/APS kinase
PA4918	1.27	9.6e-12	2.4	hypothetical protein
PA0007	1.27	2e-11	2.4	hypothetical protein
PA1387	1.27	1.4e-07	2.4	hypothetical protein
PA5480	1.27	0.0062	2.4	hypothetical protein
PA0444	1.27	9.9e-08	2.4	N-carbamoyl-beta-alanine amidohydrolase
PA1641	1.27	0.00033	2.4	hypothetical protein
PA1403	1.27	3.3e-08	2.4	probable transcriptional regulator
PA4327	1.27	1.7e-06	2.4	hypothetical protein
PA2852.1	1.27	0.024	2.4	tRNA-Ser
PA4152	1.27	2e-08	2.4	probable hydrolase
wbpA	1.27	2.6e-07	2.4	UDP-N-acetyl-d-glucosamine 6-Dehydrogenase
PA5487	1.27	1.9e-11	2.4	hypothetical protein
PA2353	1.26	2.8e-08	2.4	conserved hypothetical protein
PA3065	1.26	5.5e-06	2.4	hypothetical protein
PA4617	1.26	1.9e-09	2.4	conserved hypothetical protein
PA4121	1.26	1.8e-05	2.4	conserved hypothetical protein
PA3580	1.26	2.3e-08	2.4	conserved hypothetical protein
PA1226	1.26	1.4e-09	2.4	probable transcriptional regulator
PA4291	1.26	3.5e-09	2.4	hypothetical protein
PA3033	1.26	6.9e-06	2.4	hypothetical protein
galU	1.26	6.3e-10	2.4	UTP--glucose-1-phosphate uridylyltransferase
PA3618	1.26	6.1e-07	2.4	conserved hypothetical protein
PA2894	1.26	4.5e-08	2.4	hypothetical protein
PA1333	1.26	0.00019	2.4	hypothetical protein
PA5194	1.26	1.5e-12	2.4	hypothetical protein
PA4171	1.25	1.9e-05	2.4	probable protease
PA1313	1.25	1.7e-06	2.4	probable major facilitator superfamily (MFS) transporter
PA2989	1.25	1.3e-08	2.4	hypothetical protein
PA0879	1.25	8.7e-07	2.4	probable acyl-CoA dehydrogenase
guaB	1.25	1.1e-09	2.4	inosine-5'-monophosphate dehydrogenase
PA2597	1.25	2.2e-07	2.4	hypothetical protein
PA4716	1.25	1.1e-09	2.4	hypothetical protein
PA4851	1.25	2.1e-09	2.4	hypothetical protein
PA0046	1.25	5.4e-10	2.4	hypothetical protein
PA2802	1.25	1.9e-07	2.4	probable transcriptional regulator
PA4118	1.25	3.9e-09	2.4	hypothetical protein
aroC	1.25	5.3e-11	2.4	chorismate synthase
PA5136	1.25	1.4e-11	2.4	hypothetical protein
PA1109	1.24	4.5e-07	2.4	probable transcriptional regulator
PA4699	1.24	0.0029	2.4	hypothetical protein
PA0978	1.24	9.7e-05	2.4	conserved hypothetical protein
PA5382	1.24	2.1e-06	2.4	probable transcriptional regulator
PA0938	1.24	1.2e-10	2.4	hypothetical protein
PA4420	1.23	2.5e-10	2.4	conserved hypothetical protein
PA0328	1.23	1.2e-11	2.4	hypothetical protein
pstA	1.23	6.1e-12	2.4	membrane protein component of ABC phosphate transporter
PA0597	1.23	3.4e-08	2.4	probable nucleotidyl transferase
PA2412	1.23	0.005	2.4	conserved hypothetical protein
PA3422	1.23	1.8e-05	2.4	hypothetical protein
PA4440	1.23	8.3e-07	2.3	hypothetical protein
PA2720	1.23	4.3e-08	2.3	hypothetical protein
pdxY	1.23	1.3e-06	2.3	pyridoxamine kinase
PA2697	1.22	1.6e-08	2.3	hypothetical protein
PA4887	1.22	1.4e-08	2.3	probable major facilitator superfamily (MFS) transporter
PA0454	1.22	6.8e-08	2.3	conserved hypothetical protein
PA5519	1.22	1.8e-08	2.3	conserved hypothetical protein
PA3260	1.22	7.8e-12	2.3	probable transcriptional regulator
PA0719	1.22	0.00026	2.3	hypothetical protein of bacteriophage Pf1
PA2684	1.22	1.7e-11	2.3	conserved hypothetical protein
PA0728	1.22	2.7e-08	2.3	probable bacteriophage integrase
mtr	1.22	2.2e-07	2.3	tryptophan permease
PA0536	1.22	1.3e-10	2.3	hypothetical protein
PA1012	1.22	2.4e-10	2.3	conserved hypothetical protein
PA3827	1.22	2.4e-12	2.3	conserved hypothetical protein
PA1676	1.21	0.0001	2.3	hypothetical protein
PA0787	1.21	2.5e-06	2.3	hypothetical protein
PA4979	1.21	2.5e-07	2.3	probable acyl-CoA dehydrogenase
PA2696	1.21	8.6e-06	2.3	probable transcriptional regulator
PA3371	1.21	0.0005	2.3	hypothetical protein
algZ	1.21	1.2e-11	2.3	alginate biosynthesis protein AlgZ/FimS
PA1187	1.21	1.6e-06	2.3	probable acyl-CoA dehydrogenase
dxr	1.21	2e-08	2.3	1-deoxy-d-xylulose 5-phosphate reductoisomerase
PA1382	1.21	1.2e-09	2.3	probable type II secretion system protein
PA4436	1.21	1.8e-08	2.3	probable transcriptional regulator
dksA	1.21	1.6e-09	2.3	suppressor protein DksA
PA1593	1.21	1.5e-06	2.3	hypothetical protein
argS	1.21	6.2e-08	2.3	arginyl-tRNA synthetase
PA0556	1.21	9.4e-08	2.3	hypothetical protein
PA3787	1.2	3.7e-08	2.3	conserved hypothetical protein
PA2702	1.2	3.4e-05	2.3	hypothetical protein
minC	1.2	5.8e-10	2.3	cell division inhibitor MinC
PA5133	1.2	1.2e-10	2.3	conserved hypothetical protein
PA0937	1.2	6.2e-08	2.3	conserved hypothetical protein
PA0469	1.2	1.4e-06	2.3	hypothetical protein
PA1730	1.19	2.9e-08	2.3	conserved hypothetical protein
PA2104	1.19	2.3e-10	2.3	probable cysteine synthase
lptA	1.19	7.5e-08	2.3	lysophosphatidic acid acyltransferase, LptA
PA1144	1.19	0.0016	2.3	probable major facilitator superfamily (MFS) transporter
PA5087	1.19	3e-08	2.3	hypothetical protein
PA3951	1.19	8.2e-09	2.3	conserved hypothetical protein
PA2817	1.19	4.4e-05	2.3	hypothetical protein
exbD1	1.19	0.00078	2.3	transport protein ExbD
PA2157	1.18	0.0031	2.3	hypothetical protein
PA5472	1.18	2e-09	2.3	hypothetical protein
PA4642	1.18	6.8e-05	2.3	hypothetical protein
alkB2	1.18	6.5e-06	2.3	alkane-1-monooxygenase 2
nalD	1.18	4.7e-05	2.3	NalD
PA0968	1.18	9.6e-11	2.3	conserved hypothetical protein
PA2983	1.18	1.7e-09	2.3	probable tolQ-type transport protein
PA2852	1.18	6.4e-06	2.3	hypothetical protein
PA3191	1.18	2e-08	2.3	probable two-component sensor
PA4828	1.17	0.0012	2.3	conserved hypothetical protein
PA2559	1.17	2.8e-09	2.3	hypothetical protein
folA	1.17	2.6e-05	2.3	dihydrofolate reductase
PA1181	1.17	6.9e-11	2.2	conserved hypothetical protein
PA5157	1.17	0.00028	2.2	probable transcriptional regulator
PA0327	1.16	7e-08	2.2	hypothetical protein
PA2621	1.16	9.8e-05	2.2	conserved hypothetical protein
PA1458	1.16	3.9e-08	2.2	probable two-component sensor
PA0315	1.16	1.6e-10	2.2	hypothetical protein
PA1166	1.16	1e-05	2.2	hypothetical protein
PA4337	1.16	0.0001	2.2	hypothetical protein
PA5307	1.16	1.3e-09	2.2	hypothetical protein
PA2189	1.16	0.00093	2.2	hypothetical protein
azoR1	1.16	9.2e-05	2.2	FMN-dependent NADH-azoreductase 1, AzoR1
PA4010	1.16	2.5e-09	2.2	hypothetical protein
PA3517	1.16	1.5e-06	2.2	probable lyase
PA1046	1.16	2e-08	2.2	hypothetical protein
pvdF	1.16	3.6e-07	2.2	pyoverdine synthetase F
PA0885	1.15	0.0011	2.2	probable C4-dicarboxylate transporter
PA0948	1.15	1.1e-06	2.2	hypothetical protein
PA0485	1.15	5.6e-06	2.2	conserved hypothetical protein
PA4381	1.15	0.00026	2.2	probable two-component response regulator
PA2789	1.15	0.00011	2.2	hypothetical protein
PA0877	1.15	4.7e-06	2.2	probable transcriptional regulator
PA2149	1.15	0.029	2.2	hypothetical protein
PA0285	1.15	2.2e-09	2.2	conserved hypothetical protein
PA0163	1.14	2e-07	2.2	probable transcriptional regulator
tonB3	1.14	1.3e-07	2.2	TonB3
bphO	1.14	0.00014	2.2	heme oxygenase, BphO
cupB3	1.14	1.1e-05	2.2	usher CupB3
PA5225	1.14	0.00012	2.2	hypothetical protein
PA2321	1.14	8.4e-05	2.2	gluconokinase
ftsY	1.14	2.7e-10	2.2	signal recognition particle receptor FtsY
PA4649	1.14	0.0063	2.2	hypothetical protein
PA4105	1.13	0.00044	2.2	hypothetical protein
PA0806	1.13	0.0046	2.2	hypothetical protein
aspS	1.13	3.6e-08	2.2	aspartyl-tRNA synthetase
minD	1.13	1.9e-08	2.2	cell division inhibitor MinD
ffh	1.13	7.2e-09	2.2	signal recognition particle protein Ffh
PA1122	1.13	2.6e-05	2.2	probable peptide deformylase
ftsJ	1.13	6e-10	2.2	cell division protein FtsJ
PA0894	1.13	0.00017	2.2	hypothetical protein
PA4514	1.13	1.3e-07	2.2	probable outer membrane receptor for iron transport
pys2	1.12	7.2e-09	2.2	pyocin S2
PA1391	1.12	3.1e-08	2.2	probable glycosyl transferase
PA2757	1.12	0.0027	2.2	hypothetical protein
trpD	1.12	6.8e-09	2.2	anthranilate phosphoribosyltransferase
dnaQ	1.12	2.5e-09	2.2	DNA polymerase III, epsilon chain
truA	1.12	1.6e-10	2.2	tRNA-pseudouridine synthase I
pscL	1.12	1.7e-07	2.2	type III export protein PscL
PA0564	1.11	2.2e-05	2.2	probable transcriptional regulator
PA2063	1.11	3.6e-05	2.2	hypothetical protein
PA4509	1.11	1.7e-05	2.2	hypothetical protein
PA1852	1.11	8.6e-09	2.2	hypothetical protein
cti	1.11	1.1e-09	2.2	cis/trans isomerase
xcpP	1.11	1.2e-07	2.2	secretion protein XcpP
PA3709	1.11	2.7e-05	2.2	probable major facilitator superfamily (MFS) transporter
pelA	1.11	1.1e-05	2.2	PelA
PA1108	1.11	0.0022	2.2	probable major facilitator superfamily (MFS) transporter
PA2276	1.11	0.0003	2.2	probable transcriptional regulator
PA1961	1.1	0.00021	2.2	probable transcriptional regulator
PA2936	1.1	0.00017	2.2	hypothetical protein
PA4968	1.1	5.1e-05	2.2	conserved hypothetical protein
PA0213	1.1	0.0044	2.1	hypothetical protein
PA1128	1.1	1.6e-06	2.1	probable transcriptional regulator
PA2781	1.1	1.1e-07	2.1	hypothetical protein
PA3606	1.1	1.4e-06	2.1	conserved hypothetical protein
femI	1.1	0.00013	2.1	ECF sigma factor, FemI
PA1350	1.1	0.00048	2.1	hypothetical protein
PA0819	1.1	0.0066	2.1	hypothetical protein
PA2184	1.1	0.0022	2.1	conserved hypothetical protein
PA4705	1.1	3.9e-08	2.1	hypothetical protein
PA0596	1.1	3.1e-10	2.1	hypothetical protein
PA2486	1.1	4.7e-05	2.1	hypothetical protein
rpiA	1.1	5.9e-09	2.1	ribose 5-phosphate isomerase
PA4612	1.1	2.1e-05	2.1	conserved hypothetical protein
PA3605	1.09	1.9e-05	2.1	hypothetical protein
hemC	1.09	1e-09	2.1	porphobilinogen deaminase
PA1236	1.09	0.0014	2.1	probable major facilitator superfamily (MFS) transporter
PA1192	1.09	1.7e-09	2.1	conserved hypothetical protein
PA0760	1.09	2.4e-07	2.1	conserved hypothetical protein
PA4170	1.09	3.4e-06	2.1	hypothetical protein
kefB	1.09	9.7e-10	2.1	glutathione-regulated potassium-efflux system protein KefB
PA3178	1.09	3.9e-06	2.1	hypothetical protein
purK	1.09	2.9e-09	2.1	phosphoribosylaminoimidazole carboxylase
mexA	1.08	1.1e-06	2.1	Resistance-Nodulation-Cell Division (RND) multidrug efflux membrane fusion protein MexA precursor
cbiD	1.08	0.0022	2.1	cobalamin biosynthetic protein CbiD
ftsI	1.08	2.3e-07	2.1	penicillin-binding protein 3
PA2221	1.08	5.6e-05	2.1	conserved hypothetical protein
rpoH	1.08	4.3e-06	2.1	sigma factor RpoH
PA0961	1.08	0.00012	2.1	probable cold-shock protein
sdaB	1.08	0.00043	2.1	L-serine dehydratase
PA3884	1.08	0.00031	2.1	hypothetical protein
PA1599	1.08	7.3e-06	2.1	probable transcriptional regulator
PA5481	1.07	4.6e-05	2.1	hypothetical protein
PA0601	1.07	6.3e-06	2.1	probable two-component response regulator
PA2598	1.07	3.2e-05	2.1	hypothetical protein
PA2017	1.07	2.7e-06	2.1	hypothetical protein
spuA	1.07	5.1e-07	2.1	probable glutamine amidotransferase
hflK	1.07	3.7e-06	2.1	protease subunit HflK
PA4184	1.07	1.4e-07	2.1	probable transcriptional regulator
PA4435	1.07	4.5e-06	2.1	probable acyl-CoA dehydrogenase
PA3372	1.07	0.0018	2.1	conserved hypothetical protein
PA5269	1.07	3e-06	2.1	hypothetical protein
PA3783	1.07	0.00038	2.1	hypothetical protein
PA1309	1.07	4e-06	2.1	probable transcriptional regulator
PA2941	1.06	6.8e-05	2.1	hypothetical protein
PA1254	1.06	0.0004	2.1	probable dihydrodipicolinate synthetase
PA4537	1.06	0.00024	2.1	hypothetical protein
PA3568	1.06	1.5e-06	2.1	probable acetyl-coa synthetase
mreB	1.06	1.2e-05	2.1	rod shape-determining protein MreB
PA2363	1.06	2e-07	2.1	hypothetical protein
glcD	1.06	8.2e-07	2.1	glycolate oxidase subunit GlcD
tsf	1.06	4.1e-06	2.1	elongation factor Ts
PA3196	1.05	1.8e-06	2.1	hypothetical protein
PA1650	1.05	5.8e-05	2.1	probable transporter
trkH	1.05	2.2e-06	2.1	potassium uptake protein TrkH
PA3467	1.05	0.00027	2.1	probable major facilitator superfamily (MFS) transporter
PA3867	1.05	0.00029	2.1	probable DNA invertase
PA1652	1.05	8.1e-05	2.1	hypothetical protein
purU1	1.05	1.9e-07	2.1	formyltetrahydrofolate deformylase
PA3432	1.05	0.03	2.1	hypothetical protein
migA	1.05	1e-08	2.1	alpha-1,6-rhamnosyltransferase MigA
PA1327	1.04	4.6e-08	2.1	probable protease
PA2714	1.04	2.8e-05	2.1	probable molybdopterin oxidoreductase
PA0565	1.04	7.9e-05	2.1	conserved hypothetical protein
gpsA	1.04	1.1e-08	2.1	glycerol-3-phosphate dehydrogenase, biosynthetic
PA4179	1.03	0.00087	2	probable porin
PA1026	1.03	0.0012	2	hypothetical protein
rbsK	1.03	3.1e-06	2	ribokinase
PA4286	1.03	6.4e-06	2	hypothetical protein
radA	1.03	9.8e-08	2	DNA repair protein RadA
cdsA	1.03	2.7e-09	2	phosphatidate cytidylyltransferase
PA2716	1.03	3e-06	2	probable FMN oxidoreductase
PA2884	1.03	9.2e-07	2	hypothetical protein
PA0608	1.03	8.9e-09	2	probable phosphoglycolate phosphatase
PA5464	1.02	0.00027	2	hypothetical protein
PA2804	1.02	0.025	2	hypothetical protein
PA0237	1.02	0.00011	2	probable oxidoreductase
PA3215	1.02	7.6e-07	2	probable transcriptional regulator
PA3352	1.02	8.3e-07	2	hypothetical protein
PA4540	1.02	0.0008	2	hypothetical protein
PA5343	1.02	1.8e-06	2	hypothetical protein
fliM	1.02	7.6e-06	2	flagellar motor switch protein FliM
pvdG	1.02	0.019	2	PvdG
PA5393	1.02	2.1e-05	2	conserved hypothetical protein
PA1290	1.02	7.4e-07	2	probable transcriptional regulator
PA2542	1.01	4.8e-08	2	conserved hypothetical protein
ureE	1.01	0.0017	2	urease accessory protein UreE
PA0695	1.01	0.0034	2	hypothetical protein
PA1075	1.01	7e-05	2	hypothetical protein
PA1913	1.01	9.5e-07	2	hypothetical protein
PA1645	1.01	0.0038	2	hypothetical protein
PA5412	1.01	6.1e-09	2	hypothetical protein
fleR	1.01	7e-07	2	two-component response regulator
PA5488	1.01	1.4e-08	2	hypothetical protein
PA4018	1.01	0.0019	2	hypothetical protein
PA5491	1.01	0.0012	2	probable cytochrome
PA5283	1.01	9.3e-07	2	probable transcriptional regulator
PA2271	1.01	0.0011	2	probable acetyltransferase
dsbA	1.01	2e-06	2	thiol:disulfide interchange protein DsbA
fimT	1	0.00052	2	type 4 fimbrial biogenesis protein FimT
PA5403	1	0.0052	2	probable transcriptional regulator
PA1428	1	0.0081	2	conserved hypothetical protein
PA1763	1	8e-05	2	hypothetical protein
gbcA	1	1.9e-05	2	GbcA
katB	1	5.3e-06	2	catalase
PA2264	-1	1.9e-06	-2	conserved hypothetical protein
pilM	-1	4.2e-06	-2	type 4 fimbrial biogenesis protein PilM
PA4153	-1	0.00034	-2	2,3-butanediol dehydrogenase
PA2631	-1	4e-09	-2	probable acetyl transferase
PA2329	-1	3.6e-05	-2	probable ATP-binding component of ABC transporter
PA0054	-1.01	0.003	-2	conserved hypothetical protein
chpD	-1.01	0.00051	-2	probable transcriptional regulator
wzt	-1.01	6.6e-08	-2	ABC subunit of A-band LPS efflux transporter
PA0115	-1.01	0.00019	-2	conserved hypothetical protein
PA3311	-1.01	7e-06	-2	conserved hypothetical protein
fimV	-1.01	2.4e-06	-2	Motility protein FimV
PA0028	-1.01	1.5e-05	-2	hypothetical protein
piv	-1.01	1.5e-08	-2	protease IV
PA4486	-1.01	1.1e-05	-2	conserved hypothetical protein
PA0542	-1.01	7.4e-08	-2	conserved hypothetical protein
pscG	-1.01	6.8e-05	-2	type III export protein PscG
PA4199	-1.01	2.2e-07	-2	probable acyl-CoA dehydrogenase
PA5064	-1.01	1.2e-06	-2	hypothetical protein
PA4488	-1.02	5.8e-06	-2	conserved hypothetical protein
PA5227	-1.02	1.9e-05	-2	conserved hypothetical protein
mqoB	-1.02	1.4e-06	-2	malate:quinone oxidoreductase
PA2790	-1.02	1.9e-05	-2	hypothetical protein
PA1314	-1.03	0.00021	-2	hypothetical protein
fabA	-1.03	1.1e-07	-2	beta-hydroxydecanoyl-ACP dehydrase
rocA1	-1.03	7.2e-07	-2	two-component response regulator RocA1
pilD	-1.03	4.8e-07	-2	type 4 prepilin peptidase PilD
PA2699	-1.03	1.8e-05	-2	hypothetical protein
PA3451	-1.03	0.006	-2	hypothetical protein
PA4843	-1.03	2.9e-06	-2	probable two-component response regulator
PA5266	-1.03	0.00047	-2	conserved hypothetical protein
cyoC	-1.04	0.037	-2.1	cytochrome o ubiquinol oxidase subunit III
PA3882	-1.04	8.7e-06	-2.1	hypothetical protein
PA3678	-1.04	1.1e-06	-2.1	probable transcriptional regulator
PA1113	-1.04	4.9e-05	-2.1	probable ATP-binding/permease fusion ABC transporter
PA4683	-1.04	2.7e-06	-2.1	hypothetical protein
PA0055	-1.04	1.8e-06	-2.1	hypothetical protein
PA5088	-1.04	4.1e-06	-2.1	hypothetical protein
PA3596	-1.04	0.0028	-2.1	probable methylated-DNA--protein-cysteine methyltransferase
ambB	-1.04	1.1e-08	-2.1	AmbB
glpK	-1.04	1.9e-06	-2.1	glycerol kinase
gapA	-1.04	1.4e-08	-2.1	glyceraldehyde 3-phosphate dehydrogenase
PA5052	-1.04	0.00011	-2.1	hypothetical protein
amrZ	-1.04	1e-07	-2.1	alginate and motility regulator Z
hisF1	-1.05	5.5e-07	-2.1	imidazoleglycerol-phosphate synthase, cyclase subunit
PA0702	-1.05	0.037	-2.1	hypothetical protein
roxS	-1.05	7.2e-09	-2.1	RoxS
PA4115	-1.05	2.8e-09	-2.1	conserved hypothetical protein
PA3240	-1.05	1.8e-05	-2.1	conserved hypothetical protein
PA3791	-1.05	2.3e-05	-2.1	hypothetical protein
PA3667	-1.05	2.8e-06	-2.1	probable pyridoxal-phosphate dependent enzyme
folM	-1.06	0.00044	-2.1	dihydromonapterin reductase, FolM
flgI	-1.06	1.1e-05	-2.1	flagellar P-ring protein precursor FlgI
PA2041	-1.06	2.9e-06	-2.1	probable amino acid permease
thiE	-1.06	0.00023	-2.1	thiamin-phosphate pyrophosphorylase
fabG	-1.06	3.4e-06	-2.1	3-oxoacyl-[acyl-carrier-protein] reductase
PA3412	-1.06	0.024	-2.1	hypothetical protein
PA5089	-1.06	9.7e-06	-2.1	hypothetical protein
PA2835	-1.07	0.0085	-2.1	probable major facilitator superfamily (MFS) transporter
ilvD	-1.07	9e-09	-2.1	dihydroxy-acid dehydratase
cobH	-1.07	0.00039	-2.1	precorrin isomerase CobH
acsB	-1.07	3.6e-09	-2.1	acetyl-coenzyme A synthetase
PA0732	-1.07	2.5e-06	-2.1	hypothetical protein
PA5122	-1.07	2.6e-06	-2.1	hypothetical protein
PA1760	-1.07	4.8e-10	-2.1	probable transcriptional regulator
pgm	-1.08	6.3e-09	-2.1	phosphoglycerate mutase
rpmI	-1.08	0.0069	-2.1	50S ribosomal protein L35
PA1934	-1.08	7.5e-05	-2.1	hypothetical protein
PA0132	-1.08	2.5e-07	-2.1	beta-alanine--pyruvate transaminase
def	-1.08	9.9e-07	-2.1	polypeptide deformylase
PA4536	-1.08	2.6e-05	-2.1	hypothetical protein
PA1537	-1.08	0.00017	-2.1	probable short-chain dehydrogenase
pvcC	-1.08	0.012	-2.1	paerucumarin biosynthesis protein PvcC
cupA4	-1.08	0.0076	-2.1	fimbrial subunit CupA4
PA2215	-1.08	0.00018	-2.1	hypothetical protein
PA0827	-1.08	0.00015	-2.1	hypothetical protein
PA0604	-1.09	3.1e-07	-2.1	probable binding protein component of ABC transporter
PA3492	-1.09	0.00065	-2.1	conserved hypothetical protein
PA2820	-1.09	8.6e-09	-2.1	hypothetical protein
PA2846	-1.09	0.00021	-2.1	probable transcriptional regulator
glnD	-1.09	1.9e-08	-2.1	protein-PII uridylyltransferase
PA2703	-1.09	0.00072	-2.1	hypothetical protein
cobV	-1.09	0.00041	-2.1	cobalamin (5'-phosphate) synthase
PA4595	-1.09	4e-07	-2.1	probable ATP-binding component of ABC transporter
PA5123	-1.09	0.00031	-2.1	hypothetical protein
pilS	-1.09	3.8e-07	-2.1	two-component sensor PilS
PA1870	-1.09	0.00059	-2.1	hypothetical protein
PA3983	-1.09	7.5e-09	-2.1	conserved hypothetical protein
glmM	-1.09	1.8e-07	-2.1	phosphoglucosamine mutase
xcpW	-1.1	2.9e-07	-2.1	general secretion pathway protein J
PA2091	-1.1	0.0082	-2.1	hypothetical protein
PA3415	-1.1	0.00026	-2.1	probable dihydrolipoamide acetyltransferase
PA4064	-1.1	0.0016	-2.1	probable ATP-binding component of ABC transporter
PA0041	-1.1	9.1e-09	-2.1	probable hemagglutinin
PA0606	-1.1	0.001	-2.1	probable permease of ABC transporter
PA4335	-1.1	1.7e-05	-2.1	hypothetical protein
PA1651	-1.1	4.5e-05	-2.1	probable transporter
PA0955	-1.11	2.7e-09	-2.2	hypothetical protein
PA4535	-1.11	3e-07	-2.2	hypothetical protein
PA3858	-1.11	6.9e-09	-2.2	probable amino acid-binding protein
cysS	-1.11	1.2e-07	-2.2	cysteinyl-tRNA synthetase
argH	-1.11	4.6e-10	-2.2	argininosuccinate lyase
PA4155	-1.11	0.00059	-2.2	hypothetical protein
cupB4	-1.11	0.0055	-2.2	chaperone CupB4
PA2336	-1.11	0.0035	-2.2	hypothetical protein
xthA	-1.11	8.8e-07	-2.2	exodeoxyribonuclease III
PA1930	-1.11	6.6e-07	-2.2	probable chemotaxis transducer
PA0171	-1.11	2.3e-05	-2.2	hypothetical protein
PA5094	-1.12	7.7e-07	-2.2	probable ATP-binding component of ABC transporter
PA4521	-1.12	2.5e-06	-2.2	hypothetical protein
PA5074	-1.12	2.6e-08	-2.2	probable ATP-binding component of ABC transporter
aruH	-1.12	1.9e-05	-2.2	Arginine:Pyruvate Transaminase, AruH
PA0627	-1.12	0.0014	-2.2	conserved hypothetical protein
PA4401	-1.12	4e-08	-2.2	probable glutathione S-transferase
PA4517	-1.12	3.4e-05	-2.2	conserved hypothetical protein
PA1418	-1.12	0.00056	-2.2	probable sodium:solute symport protein
panB	-1.12	6.7e-10	-2.2	3-methyl-2-oxobutanoate hydroxymethyltransferase
PA4667	-1.12	4.6e-11	-2.2	hypothetical protein
adk	-1.13	1.8e-08	-2.2	adenylate kinase
PA2261	-1.13	0.00034	-2.2	probable 2-ketogluconate kinase
tktA	-1.13	1.4e-09	-2.2	transketolase
PA0856	-1.13	8.8e-11	-2.2	hypothetical protein
PA1293	-1.13	4.3e-08	-2.2	hypothetical protein
fusA1	-1.13	1.1e-06	-2.2	elongation factor G
PA5232	-1.13	1.5e-07	-2.2	conserved hypothetical protein
cobC	-1.13	0.005	-2.2	cobalamin biosynthetic protein CobC
PA2049	-1.14	1e-07	-2.2	hypothetical protein
serC	-1.14	8.1e-08	-2.2	3-phosphoserine aminotransferase
PA4276.1	-1.14	0.0041	-2.2	tRNA-Trp
PA3377	-1.14	0.0012	-2.2	conserved hypothetical protein
PA5245	-1.14	8.4e-09	-2.2	conserved hypothetical protein
PA0625	-1.14	1.4e-09	-2.2	hypothetical protein
PA4758.1	-1.14	4.6e-06	-2.2	P32
PA2324	-1.14	0.0027	-2.2	hypothetical protein
PA4388	-1.14	7.4e-08	-2.2	hypothetical protein
PA0926	-1.14	7.7e-05	-2.2	hypothetical protein
lis	-1.14	3.2e-09	-2.2	lipoate synthase
PA3400	-1.14	9.4e-06	-2.2	hypothetical protein
PA0368	-1.14	1.1e-05	-2.2	conserved hypothetical protein
PA5148	-1.14	2.1e-08	-2.2	conserved hypothetical protein
PA2918	-1.14	1.9e-05	-2.2	probable short-chain dehydrogenase
PA4431	-1.15	4.3e-07	-2.2	probable iron-sulfur protein
PA0628	-1.15	3.2e-10	-2.2	conserved hypothetical protein
PA4096	-1.15	0.023	-2.2	probable major facilitator superfamily (MFS) transporter
dapD	-1.16	2.8e-11	-2.2	tetrahydrodipicolinate succinylase
PA4830	-1.16	0.0067	-2.2	hypothetical protein
foxA	-1.16	1.8e-06	-2.2	Ferrioxamine receptor FoxA
PA1211	-1.16	0.012	-2.2	hypothetical protein
prrF1	-1.16	0.00025	-2.2	regulatory RNA PrrF1
lytB	-1.16	3.9e-10	-2.2	LytB protein
PA1064	-1.16	1.2e-08	-2.2	hypothetical protein
PA2800	-1.16	1.3e-10	-2.2	conserved hypothetical protein
PA5306	-1.16	2.3e-08	-2.2	conserved hypothetical protein
PA1009	-1.17	2.1e-07	-2.2	hypothetical protein
PA5510	-1.17	2.4e-05	-2.2	probable transporter
phrS	-1.17	0.00067	-2.2	PhrS
PA0101	-1.17	7.8e-07	-2.2	hypothetical protein
pslM	-1.17	0.00064	-2.2	hypothetical protein
PA3224	-1.17	6e-08	-2.2	hypothetical protein
pcaB	-1.17	7.9e-05	-2.2	3-carboxy-cis,cis-muconate cycloisomerase
wbpZ	-1.17	3e-11	-2.3	glycosyltransferase WbpZ
PA3781	-1.17	0.00033	-2.3	probable transporter
rmlA	-1.17	4.7e-11	-2.3	glucose-1-phosphate thymidylyltransferase
PA4966	-1.17	1.1e-08	-2.3	hypothetical protein
sdhD	-1.17	5.6e-08	-2.3	succinate dehydrogenase (D subunit)
PA1761	-1.18	3.7e-05	-2.3	hypothetical protein
PA1051	-1.18	1.2e-06	-2.3	probable transporter
cif	-1.18	0.0029	-2.3	CFTR inhibitory factor, Cif
rpsL	-1.18	6.4e-07	-2.3	30S ribosomal protein S12
fabZ	-1.18	4.4e-09	-2.3	(3R)-hydroxymyristoyl-[acyl carrier protein] dehydratase
PA1303	-1.18	0.00092	-2.3	probable signal peptidase
carA	-1.18	8.1e-12	-2.3	carbamoyl-phosphate synthase small chain
cdhR	-1.18	1.7e-06	-2.3	CdhR, transcriptional regulator
rnhB	-1.18	3.9e-09	-2.3	ribonuclease HII
wbpW	-1.19	1.5e-11	-2.3	phosphomannose isomerase/GDP-mannose WbpW
PA2206	-1.19	3.8e-05	-2.3	probable transcriptional regulator
PA3693	-1.19	4.7e-07	-2.3	conserved hypothetical protein
PA1890	-1.19	0.00017	-2.3	probable glutathione S-transferase
PA5547	-1.19	2.4e-08	-2.3	conserved hypothetical protein
gcdH	-1.19	7e-10	-2.3	glutaryl-CoA dehydrogenase
PA0344	-1.19	3.7e-08	-2.3	hypothetical protein
PA5059	-1.19	9.8e-05	-2.3	probable transcriptional regulator
PA0389	-1.2	2e-07	-2.3	hypothetical protein
PA1415	-1.2	0.00019	-2.3	hypothetical protein
PA4842	-1.2	1.3e-10	-2.3	hypothetical protein
PA2199	-1.2	1.1e-10	-2.3	probable dehydrogenase
hisC2	-1.2	2.4e-11	-2.3	histidinol-phosphate aminotransferase
nrdJa	-1.21	1.5e-09	-2.3	NrdJa
PA0076	-1.21	0.0045	-2.3	hypothetical protein
fhp	-1.21	4.3e-06	-2.3	flavohemoprotein
PA5076	-1.21	3.2e-12	-2.3	probable binding protein component of ABC transporter
PA4929	-1.22	1.6e-07	-2.3	hypothetical protein
PA1943	-1.22	1.6e-07	-2.3	hypothetical protein
PA3539	-1.22	9.8e-09	-2.3	conserved hypothetical protein
PA0730	-1.22	3.4e-08	-2.3	probable transferase
PA3426	-1.22	3.9e-08	-2.3	probable enoyl CoA-hydratase/isomerase
ansA	-1.22	0.00021	-2.3	L-asparaginase I
PA1612	-1.22	0.001	-2.3	hypothetical protein
PA2681	-1.23	0.0013	-2.3	probable transcriptional regulator
PA4606	-1.23	7.5e-11	-2.3	conserved hypothetical protein
PA2914	-1.23	0.0042	-2.3	probable permease of ABC transporter
fumC2	-1.23	1.8e-08	-2.4	fumarate hydratase
PA1366	-1.23	1.1e-05	-2.4	hypothetical protein
icp	-1.24	4.3e-06	-2.4	inhibitor of cysteine peptidase
PA4088	-1.24	0.0015	-2.4	probable aminotransferase
PA4441	-1.24	1.8e-12	-2.4	hypothetical protein
xylZ	-1.24	0.0083	-2.4	toluate 1,2-dioxygenase electron transfer component
dnr	-1.24	2.3e-07	-2.4	transcriptional regulator Dnr
pilP	-1.24	4.2e-08	-2.4	type 4 fimbrial biogenesis protein PilP
PA3965	-1.24	3.2e-08	-2.4	probable transcriptional regulator
PA1531	-1.24	0.00015	-2.4	hypothetical protein
PA4491	-1.24	2.3e-09	-2.4	conserved hypothetical protein
PA4886	-1.25	2.3e-05	-2.4	probable two-component sensor
PA1362	-1.25	0.0005	-2.4	hypothetical protein
cobD	-1.25	2.2e-05	-2.4	cobalamin biosynthetic protein CobD
coIII	-1.25	3.3e-05	-2.4	cytochrome c oxidase, subunit III
PA4145	-1.26	6.2e-07	-2.4	probable transcriptional regulator
recG	-1.26	3.7e-12	-2.4	ATP-dependent DNA helicase RecG
xcpV	-1.26	3.1e-05	-2.4	general secretion pathway protein I
PA0367	-1.26	1.4e-07	-2.4	probable transcriptional regulator
PA0472	-1.26	0.00061	-2.4	probable sigma-70 factor, ECF subfamily
pqqF	-1.26	2e-07	-2.4	pyrroloquinoline quinone biosynthesis protein F
PA5396	-1.27	2.1e-06	-2.4	hypothetical protein
PA2858	-1.27	5.8e-09	-2.4	conserved hypothetical protein
PA3139	-1.27	5.3e-12	-2.4	probable amino acid aminotransferase
uvrB	-1.27	2.1e-11	-2.4	excinuclease ABC subunit B
PA0715	-1.27	1.4e-06	-2.4	hypothetical protein
PA1259	-1.27	0.0014	-2.4	hypothetical protein
PA4111	-1.27	0.00049	-2.4	hypothetical protein
parE	-1.27	6.8e-11	-2.4	topoisomerase IV subunit B
fimU	-1.27	1.7e-10	-2.4	type 4 fimbrial biogenesis protein FimU
PA3399	-1.27	6.2e-07	-2.4	hypothetical protein
masA	-1.27	1.9e-12	-2.4	enolase-phosphatase E-1
PA2499	-1.27	0.012	-2.4	probable deaminase
PA4469	-1.27	0.00025	-2.4	hypothetical protein
PA3316	-1.27	7.5e-05	-2.4	probable permease of ABC transporter
pqqC	-1.28	1e-07	-2.4	pyrroloquinoline quinone biosynthesis protein C
PA1304	-1.28	2.9e-11	-2.4	probable oligopeptidase
PA0943	-1.28	2.2e-09	-2.4	hypothetical protein
PA3613	-1.28	3.6e-10	-2.4	hypothetical protein
rpmC	-1.28	0.0005	-2.4	50S ribosomal protein L29
ftsW	-1.28	1.2e-12	-2.4	cell division protein FtsW
PA0473	-1.28	7.5e-09	-2.4	probable glutathione S-transferase
PA3401	-1.28	1.4e-07	-2.4	hypothetical protein
bphP	-1.28	1.8e-13	-2.4	bacterial phytochrome, BphP
faoA	-1.28	3.1e-09	-2.4	fatty-acid oxidation complex alpha-subunit
PA5001	-1.29	1e-11	-2.4	hypothetical protein
PA2055	-1.29	0.0045	-2.4	probable major facilitator superfamily (MFS) transporter
PA2776	-1.29	3.5e-12	-2.4	conserved hypothetical protein
PA3202	-1.29	7.1e-05	-2.4	conserved hypothetical protein
PA2002	-1.29	1.9e-08	-2.5	conserved hypothetical protein
PA4186	-1.29	2.6e-05	-2.5	hypothetical protein
PA1953	-1.29	0.028	-2.5	hypothetical protein
PA0851	-1.29	9.8e-07	-2.5	hypothetical protein
trxA	-1.3	5.6e-09	-2.5	thioredoxin
lgt	-1.3	3.6e-11	-2.5	prolipoprotein diacylglyceryl transferase
PA1817	-1.3	8.4e-06	-2.5	hypothetical protein
tufB	-1.31	1.6e-07	-2.5	elongation factor Tu
PA2526	-1.31	1.6e-09	-2.5	probable Resistance-Nodulation-Cell Division (RND) efflux transporter
rpsC	-1.31	1.9e-07	-2.5	30S ribosomal protein S3
PA1683	-1.31	2.1e-09	-2.5	probable sugar aldolase
PA1647	-1.31	2e-09	-2.5	probable sulfate transporter
gltD	-1.31	2.2e-10	-2.5	glutamate synthase small chain
vqsM	-1.31	2e-09	-2.5	AraC-type transcriptional regulator VqsM
ureD	-1.32	0.007	-2.5	urease accessory protein
PA3535	-1.32	1.8e-11	-2.5	probable serine protease
PA3619	-1.32	1.3e-05	-2.5	hypothetical protein
PA0722	-1.32	4.3e-07	-2.5	hypothetical protein of bacteriophage Pf1
PA3839	-1.32	5.8e-11	-2.5	probable sodium:sulfate symporter
PA3213	-1.32	2.7e-12	-2.5	hypothetical protein
sdhC	-1.32	8e-09	-2.5	succinate dehydrogenase (C subunit)
PA1429	-1.32	5.2e-12	-2.5	probable cation-transporting P-type ATPase
mvfR	-1.32	1.2e-07	-2.5	Transcriptional regulator MvfR
PA5446	-1.32	1.7e-06	-2.5	hypothetical protein
PA2331	-1.32	1.7e-10	-2.5	hypothetical protein
hpcB	-1.32	3.2e-07	-2.5	homoprotocatechuate 2,3-dioxygenase
serS	-1.32	7.4e-11	-2.5	seryl-tRNA synthetase
PA3468	-1.32	6.3e-12	-2.5	conserved hypothetical protein
PA1274	-1.33	3.5e-06	-2.5	conserved hypothetical protein
PA0591	-1.33	5.3e-08	-2.5	conserved hypothetical protein
pilK	-1.33	1.6e-10	-2.5	methyltransferase PilK
PA1233	-1.33	0.0054	-2.5	hypothetical protein
leuC	-1.33	3.4e-14	-2.5	3-isopropylmalate dehydratase large subunit
pctC	-1.33	2.1e-12	-2.5	chemotactic transducer PctC
PA5270	-1.33	1.6e-09	-2.5	hypothetical protein
[truncated: 1,399 more rows]
