# Supplementary material for: Elucidating the mechanism by which synthetic helper peptides sensitize Pseudomonas aeruginosa to multiple antibiotics
Source: PLoS Pathog. 2021 Sep 3;17(9):e1009909. doi: 10.1371/journal.ppat.1009909 (PMC8445441; doi:10.1371/journal.ppat.1009909)
Supplement: S4 Table — (XLSX) [file ppat.1009909.s011.xlsx]

## Sheet: S4 Table
														Amsterdam University Medical Center (AUMC) clinical P. aeruginosa isolates
	Strains	PA14		PAK		ATCC27853		NR-31040		NR-31041		HM-214		AUMC-Pa-1		AUMC-Pa-2		AUMC-Pa-3		AUMC-Pa-4		AUMC-Pa-5		AUMC-Pa-6
	D-11	MICb/MICbc (128/4)		MICb/MICbc (64/4)		MICb/MICbc (32/4)		MICb/MICbc (128/4)		MICb/MICbc (64/4)		MICb/MICbc (128/4)		MICb/MICbc (128/4)		MICb/MICbc (64/4)		MICb/MICbc (128/4)		MICb/MICbc (128/4)		MICb/MICbc (64/4)		MICb/MICbc (64/4)
	Antibiotics	MICa/MICac	FICI	MICa/MICac	FICI	MICa/MICac	FICI	MICa/MICac	FICI	MICa/MICac	FICI	MICa/MICac	FICI	MICa/MICac	FICI	MICa/MICac	FICI	MICa/MICac	FICI	MICa/MICac	FICI	MICa/MICac	FICI	MICa/MICac	FICI
	Azithromycin	128/32	0.28125	128/16	0.1875	128/4	0.15625	128/32	0.28125	128/16	0.1875	128/32	0.28125	128/8	0.09375	128/32	0.3125	128/8	0.09375	128/32	0.28125	128/32	0.3125	128/32	0.3125
	Clarithromycin	128/32	0.28125	128/16	0.1875	128/8	0.1875	128/32	0.28125	128/16	0.1875	128/32	0.28125	128/16	0.15625	128/32	0.3125	128/8	0.09375	128/32	0.28125	>128/32	0.1875	128/32	0.3125
	Erythromycin	128/32	0.28125	128/16	0.1875	128/8	0.1875	128/32	0.28125	128/16	0.1875	128/32	0.28125	128/16	0.15625	128/32	0.3125	128/8	0.09375	128/32	0.28125	128/32	0.3125	128/32	0.3125
	Telithromycin	64/16	0.28125	64/16	0.3125	64/8	0.25	128/64	0.53125	128/16	0.1875	128/16	0.15625	128/16	0.15625	64/16	0.3125	64/2	0.063	64/32	0.53125	64/32	0.5625	64/32	0.5625
	Spiramycin	>128/128	0.53125	>128/128	0.5625	>128/128	0.625	>128/128	0.53125	>128/128	0.5625	>128/128	0.53125	>128/64	0.28125	>128/128	0.5625	>128/64	0.28125	>128/>128	1.03125	>128/128	0.5625	>128/128	0.5625
	Tetracycline	32/8	0.28125	64/8	0.1875	64/4	0.1875	64/2	0.063	64/8	0.1875	64/8	0.15625	128/16	0.15625	64/16	0.3125	64/8	0.15625	128/8	0.09375	64/32	0.5625	64/8	0.1875
	Minocycline	16/2	0.15625	16/1	0.125	16/1	0.1875	16/0.5	0.063	16/2	0.1875	16/1	0.09375	32/2	0.09375	8/2	0.3125	16/2	0.15625	16/2	0.15625	16/16	1.0625	16/4	0.3125
	Doxycycline	16/1	0.09375	16/0.5	0.09375	16/0.5	0.15625	16/0.125	0.0390625	16/0.5	0.09375	16/0.5	0.063	32/1	0.063	8/1	0.1875	16/0.5	0.063	16/0.5	0.063	8/2	0.3125	16/1	0.125
	Eravacycline	8/1	0.15625	8/1	0.1875	8/1	0.25	8/0.5	0.09375	8/1	0.1875	8/2	0.28125	16/2	0.15625	8/2	0.3125	8/1	0.15625	16/2	0.15625	8/8	1.0625	8/2	0.3125
	Tigecycline	4/1	0.28125	4/1	0.3125	4/1	0.375	8/0.5	0.09375	8.1	0.1875	4/1	0.28125	8/2	0.28125	2/1	0.5625	4/1	0.28125	8/2	0.28125	8/8	1.0625	8/2	0.3125
	Rifabutin	>128/2	0.0390625	16/0.25	0.078125	16/0.25	0.132812	32/2	0.09375	32/0.25	0.0703125	32/0.25	0.0390625	32/0.25	0.0390625	8/0.063	0.0703125	16/0.063	0.0351562	16/1	0.09375	32/8	0.3125	16/4	0.3125
	Rifampicin	>128/2	0.0390625	16/0.063	0.0664062	16/0.125	0.125977	16/0.25	0.063	32/0.063	0.0644531	16/0.25	0.046875	32/0.031	0.0322266	16/0.031	0.0644531	16/0.016	0.0322266	16/0.25	0.046875	32/16	0.5625	32/2	0.125
	Rifapentine	>128/8	0.063	16/0.125	0.0703125	32/0.031	0.132812	8/0.5	0.09375	16/0.063	0.0664062	8/0.25	0.063	16/0.063	0.0351562	8/0.031	0.0664062	8/0.031	0.0351562	16/0.5	0.063	32/16	0.5625	16/2	0.1875
	Rifaximin	>128/16	0.09375	16/0.5	0.09375	16/0.5	0.15625	16/1	0.09375	16/0.25	0.078125	8/0.25	0.063	32/0.5	0.046875	8/0.25	0.09375	8/0.25	0.063	8/2	0.28125	32/8	0.3125	16/4	0.3125
	Nalidixic Acid	>128/16	0.09375	>128/16	0.125	>128/8	0.15625	>128/8	0.063	>128/16	0.125	>128/128	0.53125	>128/128	0.53125	>128/32	0.1875	>128/8	0.063	>128/128	0.53125	>128/>128	1.0625	>128/32	0.1875
	Ofloxacin	1/0.5	0.53125	2/0.5	0.3125	2/0.25	0.25	2/1	0.53125	2/0.5	0.3125	2/2	1.03125	32/2	0.09375	1/0.5	0.5625	1/0.25	0.28125	1/0.25	0.53125	1/2	2.0625	0.5/0.5	1.0625
	Levofloxacin	0.5/0.25	0.53125	0.5/0.25	0.5625	1/0.125	0.25	1/0.25	0.28125	1/0.25	0.3125	1/0.5	0.53125	8/1	0.15625	0.5/0.25	0.5625	0.5/0.125	0.28125	0.5/0.25	0.53125	0.5/1	2.0625	0.25/0.25	1.0625
	Ciprofloxacin	0.5/0.25	0.53125	0.5/0.125	0.3125	0.5/0.125	0.375	0.25/0.25	1.03125	0.5/0.25	0.5625	0.5/0.5	1.03125	4/1	0.28125	0.125/0.125	1.0625	0.25/0.125	0.53125	0.125/0.125	1.03125	0.25/0.5	2.0625	0.125/0.125	1.0625
	Nisin	128/64	0.53125	>128/16	0.125	>128/4	0.140625	>128/32	0.15625	>128/8	0.09375	>128/128	0.53125	128/2	0.046875	128/32	0.3125	128/1	0.0390625	>128/>128	1.03125	>128/>128	1.0625	>128/>128	1.0625
	Colistin	0.25/0.016	0.09375	0.25/0.008	0.0785	0.25/0.063	0.375	1/0.25	0.28125	0.125/0.008	0.1265	1/0.031	0.063	0.5/0.125	0.28125	0.5/0.5	1.0625	0.25/0.002	0.03925	8/4	0.53125	4/4	1.0625	4/2	0.5625
	Polymyxin B	0.125/0.008	0.09525	0.125/0.008	0.1265	0.125/0.008	0.189	0.25/0.031	0.15625	0.125/0.008	0.1265	0.25/0.031	0.15625	0.25/0.016	0.0963542	0.25/0.016	0.125	0.125/0.002	0.04725	1/0.5	0.53125	1/0.125	0.1875	1/0.25	0.3125
	Carbenicillin	128/128	1.03125	128/64	0.5625	128/32	0.375	64/64	1.03125	128/128	1.0625	128/128	1.03125	>128/128	0.53125	64/64	1.0625	128/32	0.28125	128/64	0.53125	128/128	1.0625	128/128	1.0625
	Chloramphenicol	128/4	0.063	128/4	0.09375	128/32	0.140625	128/4	0.063	128/4	0.09375	128/4	0.063	>128/4	0.046875	128/4	0.09375	128/4	0.063	128/4	0.063	128/16	0.1875	128/4	0.09375
	Fosfomycin	128/32	0.28125	>128/64	0.3125	128/8	0.1875	>128/128	0.53125	>128/128	0.5625	>128/64	0.28125	>128/64	0.28125	128/16	0.1875	>128/32	0.15625	>128/>128	1.03125	>128/128	0.5625	>128/>128	1.0625
	Novobiocin	>128/8	0.063	>128/2	0.0703125	>128/2	0.132812	>128/64	0.28125	>128/4	0.078125	>128/128	0.53125	>128/1	0.0351562	>128/2	0.0703125	>128/0.5	0.0332031	>128/128	0.53125	>128/128	0.5625	>128/128	0.5625
	Trimethoprim	>128/32	0.15625	>128/32	0.1875	>128/32	0.25	>128/64	0.28125	>128/16	0.125	>128/64	0.28125	>128/32	0.15625	>128/32	0.1875	>128/16	0.09375	>128/16	0.15625	>128/128	0.5625	>128/64	0.3125
	Aztreonam	16/8	0.53125	8/4	0.5625	8/4	0.625	4/1	0.28125	64/8	0.1875	16/8	0.53125	32/2	0.09375	4/4	1.0625	16/1	0.09375	32/4	0.15625	16/8	0.5625	16/8	0.5625
	Chlorobiocin	1/1	1.03125	0.5/0.5	1.0625	0.5/0.5	1.125	1/1	1.03125	1/0.5	0.5625	1/1	1.03125	4/4	1.03125	0.25/0.5	2.0625	0.5/0.5	1.03125	0.25/0.5	2.03125	1/2	2.0625	0.25/0.25	1.0625
	Coumermycin A1	8/0.5	0.09375	8/0.5	0.125	8/0.5	0.15625	8/2	0.28125	8/0.125	0.078125	8/2	0.28125	8/0.063	0.0390625	8/0.25	0.09375	8/0.031	0.0351562	8/0.5	0.09375	8/2	0.3125	8/2	0.3125
	Meropenem	2/2	1.03125	1/1	1.0625	1/1	1.125	2/1	0.53125	4/2	0.5625	0.25/0.25	1.03125	1/1	1.03125	1/2	2.0625	0.25/0.25	1.03125	2/2	1.03125	0.25/0.5	2.0625	2/4	2.0625
